# Supplementary material for: Configuration–packing synergy enabling integrated crystalline-state RTP and amorphous-state TADF
Source: Beilstein J Org Chem. 2026 Feb 2;22:224–36. doi: 10.3762/bjoc.22.16 (PMC12884550; doi:10.3762/bjoc.22.16)
Supplement: File 2 — Crystallographic information file for compound 1. [file Beilstein_J_Org_Chem-22-224-s002.cif]

data_19090503
_audit_creation_date              2019-09-05
_audit_creation_method
;
Olex2 1.2
(compiled 2016.09.09 svn.r3337 for OlexSys, GUI svn.r5227)
;
_publ_contact_author_address      ?
_publ_contact_author_email        ?
_publ_contact_author_id_orcid     ?
_publ_contact_author_name         ''
_publ_contact_author_phone        ?
_publ_section_references
;
Dolomanov, O.V., Bourhis, L.J., Gildea, R.J, Howard, J.A.K. & Puschmann, H.
 (2009), J. Appl. Cryst. 42, 339-341.

Sheldrick, G.M. (2015). Acta Cryst. A71, 3-8.

Sheldrick, G.M. (2015). Acta Cryst. C71, 3-8.
;
_chemical_name_common             ?
_chemical_name_systematic         ?
_chemical_formula_moiety          'C33 H22 N2 O2'
_chemical_formula_sum             'C33 H22 N2 O2'
_chemical_formula_weight          478.52
_chemical_melting_point           ?
_chemical_oxdiff_formula          'C H N O'
_chemical_oxdiff_usercomment      CH3mm-D-CH
loop_
  _atom_type_symbol
  _atom_type_description
  _atom_type_scat_dispersion_real
  _atom_type_scat_dispersion_imag
  _atom_type_scat_source
 'C' 'C' 0.0181 0.0091 'International Tables Vol C Tables 4.2.6.8 and 6.1.1.4'
 'H' 'H' 0.0000 0.0000 'International Tables Vol C Tables 4.2.6.8 and 6.1.1.4'
 'N' 'N' 0.0311 0.0180 'International Tables Vol C Tables 4.2.6.8 and 6.1.1.4'
 'O' 'O' 0.0492 0.0322 'International Tables Vol C Tables 4.2.6.8 and 6.1.1.4'

_shelx_space_group_comment
;
The symmetry employed for this shelxl refinement is uniquely defined
by the following loop, which should always be used as a source of
symmetry information in preference to the above space-group names.
They are only intended as comments.
;
_space_group_crystal_system       'monoclinic'
_space_group_IT_number            14
_space_group_name_H-M_alt         'P 1 21/c 1'
_space_group_name_Hall            '-P 2ybc'
loop_
  _space_group_symop_operation_xyz
 'x, y, z'
 '-x, y+1/2, -z+1/2'
 '-x, -y, -z'
 'x, -y-1/2, z-1/2'

_cell_length_a                    8.6894(2)
_cell_length_b                    35.8672(5)
_cell_length_c                    8.10020(10)
_cell_angle_alpha                 90
_cell_angle_beta                  107.351(2)
_cell_angle_gamma                 90
_cell_volume                      2409.67(8)
_cell_formula_units_Z             4
_cell_measurement_reflns_used     4149
_cell_measurement_temperature     220.00(10)
_cell_measurement_theta_max       72.9760
_cell_measurement_theta_min       4.9030
_shelx_estimated_absorpt_T_max    ?
_shelx_estimated_absorpt_T_min    ?
_exptl_absorpt_coefficient_mu     0.653
_exptl_absorpt_correction_T_max   1.00000
_exptl_absorpt_correction_T_min   0.29733
_exptl_absorpt_correction_type    multi-scan
_exptl_absorpt_process_details
;
CrysAlisPro 1.171.39.46 (Rigaku Oxford Diffraction, 2018)
Empirical absorption correction using spherical harmonics,
 implemented in SCALE3 ABSPACK scaling algorithm.
;
_exptl_absorpt_special_details    ?
_exptl_crystal_colour             colourless
_exptl_crystal_colour_primary     colourless
_exptl_crystal_density_diffrn     1.319
_exptl_crystal_density_meas       ?
_exptl_crystal_density_method     ?
_exptl_crystal_description        plate
_exptl_crystal_F_000              1000
_exptl_crystal_size_max           0.23
_exptl_crystal_size_mid           0.15
_exptl_crystal_size_min           0.04
_exptl_transmission_factor_max    ?
_exptl_transmission_factor_min    ?
_diffrn_reflns_av_R_equivalents   0.0301
_diffrn_reflns_av_unetI/netI      0.0400
_diffrn_reflns_Laue_measured_fraction_full 0.989
_diffrn_reflns_Laue_measured_fraction_max 0.956
_diffrn_reflns_limit_h_max        9
_diffrn_reflns_limit_h_min        -10
_diffrn_reflns_limit_k_max        40
_diffrn_reflns_limit_k_min        -43
_diffrn_reflns_limit_l_max        6
_diffrn_reflns_limit_l_min        -9
_diffrn_reflns_number             7798
_diffrn_reflns_point_group_measured_fraction_full 0.989
_diffrn_reflns_point_group_measured_fraction_max 0.956
_diffrn_reflns_theta_full         67.684
_diffrn_reflns_theta_max          73.323
_diffrn_reflns_theta_min          4.932
_diffrn_ambient_environment       N~2~
_diffrn_ambient_temperature       220.00(10)
_diffrn_detector                  'CCD plate'
_diffrn_detector_area_resol_mean  5.2913
_diffrn_detector_type             AtlasS2
_diffrn_measured_fraction_theta_full 0.989
_diffrn_measured_fraction_theta_max 0.956
_diffrn_measurement_details
;
List of Runs (angles in degrees, time in seconds):

  # Type    Start    End  Width  t~exp~   \w     \q     \k     \f   Frames
--------------------------------------------------------------------------
  1  \w   -115.00 -17.00   1.00    4.00    --  -41.14 -38.00 150.00   98
  2  \w     23.00  94.00   1.00    4.00    --   41.14-125.00 120.00   71
  3  \w     51.00 130.00   1.00   16.00    --  106.22 -45.00 150.00   79
  4  \w     40.00 133.00   1.00   16.00    --  106.22 -61.00 -90.00   93
  5  \w     48.00 109.00   1.00   16.00    --  106.22 -94.00 -90.00   61
  6  \w     56.00 178.00   1.00   16.00    --  106.22  15.00   0.00  122
;
_diffrn_measurement_device        'four-circle diffractometer'
_diffrn_measurement_device_type   'SuperNova, Dual, Cu at home/near, AtlasS2'
_diffrn_measurement_method        '\w scans'
_diffrn_orient_matrix_type
'CrysAlisPro convention (1999,Acta A55,543-557)'
_diffrn_orient_matrix_UB_11       0.1460694000
_diffrn_orient_matrix_UB_12       0.0223834000
_diffrn_orient_matrix_UB_13       -0.0166009000
_diffrn_orient_matrix_UB_21       0.0947756000
_diffrn_orient_matrix_UB_22       -0.0365235000
_diffrn_orient_matrix_UB_23       0.0063179000
_diffrn_orient_matrix_UB_31       -0.0648963000
_diffrn_orient_matrix_UB_32       -0.0030032000
_diffrn_orient_matrix_UB_33       -0.1984448000
_diffrn_radiation_monochromator   mirror
_diffrn_radiation_probe           x-ray
_diffrn_radiation_type            CuK\a
_diffrn_radiation_wavelength      1.54184
_diffrn_source                    'micro-focus sealed X-ray tube'
_diffrn_source_type               'SuperNova (Cu) X-ray Source'
_reflns_Friedel_coverage          0.000
_reflns_Friedel_fraction_full     .
_reflns_Friedel_fraction_max      .
_reflns_number_gt                 4070
_reflns_number_total              4617
_reflns_odcompleteness_completeness 98.76
_reflns_odcompleteness_iscentric  1
_reflns_odcompleteness_theta      66.49
_reflns_special_details
;
 Reflections were merged by SHELXL according to the crystal
 class for the calculation of statistics and refinement.
 
 _reflns_Friedel_fraction is defined as the number of unique
 Friedel pairs measured divided by the number that would be
 possible theoretically, ignoring centric projections and
 systematic absences.
;
_reflns_threshold_expression      'I > 2\s(I)'
_computing_cell_refinement        'CrysAlisPro 1.171.39.46 (Rigaku OD, 2018)'
_computing_data_collection        'CrysAlisPro 1.171.39.46 (Rigaku OD, 2018)'
_computing_data_reduction         'CrysAlisPro 1.171.39.46 (Rigaku OD, 2018)'
_computing_molecular_graphics     'Olex2 (Dolomanov et al., 2009)'
_computing_publication_material   'Olex2 (Dolomanov et al., 2009)'
_computing_structure_refinement   'ShelXL (Sheldrick, 2015)'
_computing_structure_solution     'ShelXT (Sheldrick, 2015)'
_refine_diff_density_max          0.234
_refine_diff_density_min          -0.225
_refine_diff_density_rms          0.045
_refine_ls_extinction_coef        .
_refine_ls_extinction_method      none
_refine_ls_goodness_of_fit_ref    0.997
_refine_ls_hydrogen_treatment     constr
_refine_ls_matrix_type            full
_refine_ls_number_parameters      335
_refine_ls_number_reflns          4617
_refine_ls_number_restraints      0
_refine_ls_R_factor_all           0.0544
_refine_ls_R_factor_gt            0.0489
_refine_ls_restrained_S_all       0.997
_refine_ls_shift/su_max           0.001
_refine_ls_shift/su_mean          0.000
_refine_ls_structure_factor_coef  Fsqd
_refine_ls_weighting_details
'w=1/[\s^2^(Fo^2^)+(0.0900P)^2^+0.3370P] where P=(Fo^2^+2Fc^2^)/3'
_refine_ls_weighting_scheme       calc
_refine_ls_wR_factor_gt           0.1351
_refine_ls_wR_factor_ref          0.1427
_refine_special_details           ?
_olex2_refinement_description
;
1. Fixed Uiso
 At 1.2 times of:
  All C(H) groups
 At 1.5 times of:
  All C(H,H,H) groups
2.a Aromatic/amide H refined with riding coordinates:
 C009(H009), C00D(H00D), C00F(H00F), C00G(H00G), C00I(H00I), C00J(H00J),
 C00K(H00K), C00L(H00L), C00M(H00M), C00P(H00P), C00S(H00S), C00T(H00T),
 C00U(H00U), C00V(H00V), C00W(H00W), C00X(H00X), C00Y(H00Y), C010(H010),
 C011(H011)
2.b Idealised Me refined as rotating group:
 C00Z(H00A,H00B,H00C)
;
_atom_sites_solution_hydrogens    geom
_atom_sites_solution_primary      dual
_atom_sites_solution_secondary    ?
loop_
  _atom_site_label
  _atom_site_type_symbol
  _atom_site_fract_x
  _atom_site_fract_y
  _atom_site_fract_z
  _atom_site_U_iso_or_equiv
  _atom_site_adp_type
  _atom_site_occupancy
  _atom_site_site_symmetry_order
  _atom_site_calc_flag
  _atom_site_refinement_flags_posn
  _atom_site_refinement_flags_adp
  _atom_site_refinement_flags_occupancy
  _atom_site_disorder_assembly
  _atom_site_disorder_group
 O001 O 0.36522(14) 0.56450(3) 0.62848(16) 0.0408(3) Uani 1 1 d . . . . .
 O002 O 0.11008(14) 0.47134(3) 0.83554(16) 0.0401(3) Uani 1 1 d . . . . .
 N003 N 0.19931(15) 0.52382(4) 0.72129(17) 0.0331(3) Uani 1 1 d . . . . .
 N004 N 0.93026(15) 0.33074(4) 0.71764(17) 0.0338(3) Uani 1 1 d . . . . .
 C005 C 0.85905(17) 0.34965(4) 0.83158(19) 0.0313(3) Uani 1 1 d . . . . .
 C006 C 0.34140(18) 0.53461(4) 0.68503(19) 0.0317(3) Uani 1 1 d . . . . .
 C007 C 0.84603(19) 0.31227(4) 0.56660(19) 0.0319(3) Uani 1 1 d . . . . .
 C008 C 0.60705(18) 0.43524(4) 0.83271(19) 0.0313(3) Uani 1 1 d . . . . .
 C009 C 0.77005(17) 0.38194(4) 0.77687(18) 0.0308(3) Uani 1 1 d . . . . .
 H009 H 0.7597 0.3916 0.6676 0.037 Uiso 1 1 calc R . . . .
 C00A C 0.37718(18) 0.47428(4) 0.79705(18) 0.0311(3) Uani 1 1 d . . . . .
 C00B C 0.69620(17) 0.39976(4) 0.88656(19) 0.0312(3) Uani 1 1 d . . . . .
 C00C C 0.45240(18) 0.50237(4) 0.73213(18) 0.0305(3) Uani 1 1 d . . . . .
 C00D C 0.60522(18) 0.49797(4) 0.71645(19) 0.0323(3) Uani 1 1 d . . . . .
 H00D H 0.6552 0.5170 0.6734 0.039 Uiso 1 1 calc R . . . .
 C00E C 0.06158(18) 0.54767(4) 0.6937(2) 0.0319(3) Uani 1 1 d . . . . .
 C00F C -0.01419(18) 0.55184(4) 0.8208(2) 0.0332(3) Uani 1 1 d . . . . .
 H00F H 0.0197 0.5381 0.9226 0.040 Uiso 1 1 calc R . . . .
 C00G C 0.45224(18) 0.44049(4) 0.8492(2) 0.0327(3) Uani 1 1 d . . . . .
 H00G H 0.4018 0.4218 0.8938 0.039 Uiso 1 1 calc R . . . .
 C00H C 0.21341(18) 0.48754(4) 0.79175(19) 0.0318(3) Uani 1 1 d . . . . .
 C00I C 0.68104(17) 0.46408(4) 0.76759(19) 0.0329(3) Uani 1 1 d . . . . .
 H00I H 0.7841 0.4604 0.7584 0.039 Uiso 1 1 calc R . . . .
 C00J C 0.71431(19) 0.38495(4) 1.0504(2) 0.0344(3) Uani 1 1 d . . . . .
 H00J H 0.6635 0.3963 1.1233 0.041 Uiso 1 1 calc R . . . .
 C00K C 0.8786(2) 0.33536(4) 0.9961(2) 0.0358(3) Uani 1 1 d . . . . .
 H00K H 0.9390 0.3138 1.0323 0.043 Uiso 1 1 calc R . . . .
 C00L C 0.8074(2) 0.35342(4) 1.1055(2) 0.0379(3) Uani 1 1 d . . . . .
 H00L H 0.8221 0.3443 1.2167 0.045 Uiso 1 1 calc R . . . .
 C00M C -0.14143(19) 0.57681(4) 0.7944(2) 0.0373(3) Uani 1 1 d . . . . .
 H00M H -0.1929 0.5795 0.8792 0.045 Uiso 1 1 calc R . . . .
 C00N C 0.9561(2) 0.29167(4) 0.5061(2) 0.0380(4) Uani 1 1 d . . . . .
 C00O C 1.09284(19) 0.32177(4) 0.7551(2) 0.0371(3) Uani 1 1 d . . . . .
 C00P C 0.6810(2) 0.31184(4) 0.4841(2) 0.0372(3) Uani 1 1 d . . . . .
 H00P H 0.6098 0.3256 0.5256 0.045 Uiso 1 1 calc R . . . .
 C00Q C 1.1139(2) 0.29794(5) 0.6260(2) 0.0413(4) Uani 1 1 d . . . . .
 C00R C -0.19346(19) 0.59783(5) 0.6442(2) 0.0415(4) Uani 1 1 d . . . . .
 C00S C 0.0090(2) 0.56802(5) 0.5412(2) 0.0412(4) Uani 1 1 d . . . . .
 H00S H 0.0583 0.5649 0.4548 0.049 Uiso 1 1 calc R . . . .
 C00T C -0.1170(2) 0.59299(5) 0.5183(2) 0.0453(4) Uani 1 1 d . . . . .
 H00T H -0.1508 0.6068 0.4166 0.054 Uiso 1 1 calc R . . . .
 C00U C 0.6275(2) 0.28996(5) 0.3370(2) 0.0468(4) Uani 1 1 d . . . . .
 H00U H 0.5177 0.2889 0.2790 0.056 Uiso 1 1 calc R . . . .
 C00V C 0.8976(3) 0.27000(5) 0.3567(2) 0.0493(5) Uani 1 1 d . . . . .
 H00V H 0.9679 0.2561 0.3141 0.059 Uiso 1 1 calc R . . . .
 C00W C 1.2217(2) 0.33410(6) 0.8929(3) 0.0500(4) Uani 1 1 d . . . . .
 H00W H 1.2058 0.3500 0.9768 0.060 Uiso 1 1 calc R . . . .
 C00X C 0.7342(3) 0.26953(5) 0.2738(2) 0.0550(5) Uani 1 1 d . . . . .
 H00X H 0.6945 0.2553 0.1741 0.066 Uiso 1 1 calc R . . . .
 C00Y C 1.2705(3) 0.28587(6) 0.6370(3) 0.0598(6) Uani 1 1 d . . . . .
 H00Y H 1.2880 0.2700 0.5536 0.072 Uiso 1 1 calc R . . . .
 C00Z C -0.3306(3) 0.62537(6) 0.6166(3) 0.0602(5) Uani 1 1 d . . . . .
 H00A H -0.3917 0.6198 0.6946 0.090 Uiso 1 1 calc GR . . . .
 H00B H -0.3992 0.6236 0.4995 0.090 Uiso 1 1 calc GR . . . .
 H00C H -0.2878 0.6502 0.6381 0.090 Uiso 1 1 calc GR . . . .
 C010 C 1.3734(2) 0.32170(7) 0.8994(3) 0.0649(6) Uani 1 1 d . . . . .
 H010 H 1.4617 0.3294 0.9898 0.078 Uiso 1 1 calc R . . . .
 C011 C 1.3974(3) 0.29785(7) 0.7729(4) 0.0698(7) Uani 1 1 d . . . . .
 H011 H 1.5013 0.2899 0.7808 0.084 Uiso 1 1 calc R . . . .

loop_
  _atom_site_aniso_label
  _atom_site_aniso_U_11
  _atom_site_aniso_U_22
  _atom_site_aniso_U_33
  _atom_site_aniso_U_23
  _atom_site_aniso_U_13
  _atom_site_aniso_U_12
 O001 0.0452(6) 0.0324(6) 0.0510(7) 0.0023(5) 0.0239(5) 0.0004(5)
 O002 0.0364(6) 0.0398(6) 0.0510(7) 0.0022(5) 0.0236(5) -0.0008(4)
 N003 0.0325(6) 0.0331(6) 0.0378(7) -0.0009(5) 0.0168(5) 0.0012(5)
 N004 0.0322(6) 0.0356(7) 0.0351(6) -0.0018(5) 0.0124(5) 0.0060(5)
 C005 0.0312(7) 0.0317(7) 0.0327(7) -0.0034(5) 0.0121(6) 0.0005(5)
 C006 0.0340(7) 0.0324(7) 0.0317(7) -0.0053(5) 0.0143(6) -0.0017(6)
 C007 0.0412(8) 0.0267(7) 0.0313(7) 0.0041(5) 0.0163(6) 0.0053(6)
 C008 0.0332(7) 0.0330(7) 0.0298(7) -0.0061(5) 0.0124(6) -0.0012(6)
 C009 0.0316(7) 0.0332(7) 0.0292(7) -0.0010(5) 0.0114(5) 0.0004(5)
 C00A 0.0318(7) 0.0327(7) 0.0321(7) -0.0050(5) 0.0145(6) -0.0019(5)
 C00B 0.0302(7) 0.0312(7) 0.0338(7) -0.0042(5) 0.0120(6) -0.0028(5)
 C00C 0.0323(7) 0.0314(7) 0.0299(7) -0.0058(5) 0.0127(6) -0.0027(5)
 C00D 0.0332(7) 0.0331(7) 0.0336(7) -0.0031(5) 0.0149(6) -0.0047(6)
 C00E 0.0295(7) 0.0315(7) 0.0351(7) -0.0032(5) 0.0102(6) -0.0007(5)
 C00F 0.0308(7) 0.0344(7) 0.0358(7) 0.0003(6) 0.0121(6) 0.0001(6)
 C00G 0.0351(7) 0.0313(7) 0.0356(7) -0.0017(6) 0.0167(6) -0.0015(6)
 C00H 0.0325(7) 0.0334(7) 0.0323(7) -0.0027(5) 0.0140(6) 0.0001(6)
 C00I 0.0289(7) 0.0387(8) 0.0342(7) -0.0050(6) 0.0143(6) -0.0009(6)
 C00J 0.0411(8) 0.0319(7) 0.0352(7) -0.0071(6) 0.0190(6) -0.0053(6)
 C00K 0.0400(8) 0.0309(7) 0.0363(8) 0.0018(6) 0.0112(6) 0.0021(6)
 C00L 0.0487(9) 0.0357(8) 0.0312(7) 0.0011(6) 0.0151(7) -0.0039(6)
 C00M 0.0315(7) 0.0355(8) 0.0483(9) -0.0017(6) 0.0173(7) -0.0004(6)
 C00N 0.0544(9) 0.0274(7) 0.0405(8) 0.0071(6) 0.0269(7) 0.0090(6)
 C00O 0.0339(8) 0.0346(8) 0.0469(8) 0.0104(6) 0.0181(7) 0.0068(6)
 C00P 0.0421(8) 0.0348(8) 0.0349(7) 0.0036(6) 0.0119(6) 0.0025(6)
 C00Q 0.0451(9) 0.0353(8) 0.0524(9) 0.0144(7) 0.0280(8) 0.0123(7)
 C00R 0.0312(7) 0.0340(8) 0.0563(10) 0.0017(7) 0.0085(7) 0.0009(6)
 C00S 0.0399(8) 0.0501(9) 0.0343(8) 0.0000(7) 0.0122(7) 0.0006(7)
 C00T 0.0423(9) 0.0478(9) 0.0417(9) 0.0105(7) 0.0062(7) 0.0035(7)
 C00U 0.0576(10) 0.0407(9) 0.0383(9) 0.0015(7) 0.0084(8) -0.0088(8)
 C00V 0.0819(14) 0.0296(8) 0.0466(9) 0.0000(7) 0.0347(10) 0.0094(8)
 C00W 0.0376(9) 0.0522(10) 0.0569(11) 0.0112(8) 0.0093(8) 0.0009(7)
 C00X 0.0930(16) 0.0340(9) 0.0398(9) -0.0067(7) 0.0223(10) -0.0073(9)
 C00Y 0.0593(12) 0.0526(11) 0.0835(15) 0.0226(10) 0.0459(12) 0.0244(9)
 C00Z 0.0455(10) 0.0488(11) 0.0850(15) 0.0123(10) 0.0176(10) 0.0146(8)
 C010 0.0358(9) 0.0691(14) 0.0860(16) 0.0284(12) 0.0122(10) 0.0021(9)
 C011 0.0376(10) 0.0727(15) 0.1065(19) 0.0371(14) 0.0328(12) 0.0204(10)

_geom_special_details
;
 All esds (except the esd in the dihedral angle between two l.s. planes)
 are estimated using the full covariance matrix.  The cell esds are taken
 into account individually in the estimation of esds in distances, angles
 and torsion angles; correlations between esds in cell parameters are only
 used when they are defined by crystal symmetry.  An approximate (isotropic)
 treatment of cell esds is used for estimating esds involving l.s. planes.
;
loop_
  _geom_bond_atom_site_label_1
  _geom_bond_atom_site_label_2
  _geom_bond_distance
  _geom_bond_site_symmetry_2
  _geom_bond_publ_flag
 O001 C006 1.208(2) . ?
 O002 C00H 1.2082(19) . ?
 N003 C006 1.4060(19) . ?
 N003 C00E 1.4334(19) . ?
 N003 C00H 1.411(2) . ?
 N004 C005 1.4266(18) . ?
 N004 C007 1.392(2) . ?
 N004 C00O 1.391(2) . ?
 C005 C009 1.390(2) . ?
 C005 C00K 1.390(2) . ?
 C006 C00C 1.481(2) . ?
 C007 C00N 1.408(2) . ?
 C007 C00P 1.390(2) . ?
 C008 C00B 1.486(2) . ?
 C008 C00G 1.404(2) . ?
 C008 C00I 1.401(2) . ?
 C009 H009 0.9300 . ?
 C009 C00B 1.396(2) . ?
 C00A C00C 1.387(2) . ?
 C00A C00G 1.381(2) . ?
 C00A C00H 1.489(2) . ?
 C00B C00J 1.394(2) . ?
 C00C C00D 1.380(2) . ?
 C00D H00D 0.9300 . ?
 C00D C00I 1.386(2) . ?
 C00E C00F 1.386(2) . ?
 C00E C00S 1.389(2) . ?
 C00F H00F 0.9300 . ?
 C00F C00M 1.389(2) . ?
 C00G H00G 0.9300 . ?
 C00I H00I 0.9300 . ?
 C00J H00J 0.9300 . ?
 C00J C00L 1.384(2) . ?
 C00K H00K 0.9300 . ?
 C00K C00L 1.384(2) . ?
 C00L H00L 0.9300 . ?
 C00M H00M 0.9300 . ?
 C00M C00R 1.388(2) . ?
 C00N C00Q 1.442(3) . ?
 C00N C00V 1.399(3) . ?
 C00O C00Q 1.405(2) . ?
 C00O C00W 1.396(3) . ?
 C00P H00P 0.9300 . ?
 C00P C00U 1.386(2) . ?
 C00Q C00Y 1.405(3) . ?
 C00R C00T 1.384(3) . ?
 C00R C00Z 1.512(2) . ?
 C00S H00S 0.9300 . ?
 C00S C00T 1.383(3) . ?
 C00T H00T 0.9300 . ?
 C00U H00U 0.9300 . ?
 C00U C00X 1.393(3) . ?
 C00V H00V 0.9300 . ?
 C00V C00X 1.378(3) . ?
 C00W H00W 0.9300 . ?
 C00W C010 1.377(3) . ?
 C00X H00X 0.9300 . ?
 C00Y H00Y 0.9300 . ?
 C00Y C011 1.374(4) . ?
 C00Z H00A 0.9600 . ?
 C00Z H00B 0.9600 . ?
 C00Z H00C 0.9600 . ?
 C010 H010 0.9300 . ?
 C010 C011 1.397(4) . ?
 C011 H011 0.9300 . ?

loop_
  _geom_angle_atom_site_label_1
  _geom_angle_atom_site_label_2
  _geom_angle_atom_site_label_3
  _geom_angle
  _geom_angle_site_symmetry_1
  _geom_angle_site_symmetry_3
  _geom_angle_publ_flag
 C006 N003 C00E 123.18(13) . . ?
 C006 N003 C00H 111.26(12) . . ?
 C00H N003 C00E 125.54(12) . . ?
 C007 N004 C005 125.39(12) . . ?
 C007 N004 C00O 108.37(13) . . ?
 C00O N004 C005 125.24(13) . . ?
 C009 C005 N004 119.83(13) . . ?
 C009 C005 C00K 120.69(14) . . ?
 C00K C005 N004 119.48(14) . . ?
 O001 C006 N003 125.75(14) . . ?
 O001 C006 C00C 128.22(14) . . ?
 N003 C006 C00C 106.03(12) . . ?
 N004 C007 C00N 108.80(14) . . ?
 N004 C007 C00P 128.66(13) . . ?
 C00P C007 C00N 122.51(15) . . ?
 C00G C008 C00B 121.15(13) . . ?
 C00G C008 C00I 119.81(14) . . ?
 C00I C008 C00B 119.02(13) . . ?
 C005 C009 H009 120.1 . . ?
 C005 C009 C00B 119.74(14) . . ?
 C00B C009 H009 120.1 . . ?
 C00C C00A C00H 108.14(13) . . ?
 C00G C00A C00C 121.36(14) . . ?
 C00G C00A C00H 130.48(14) . . ?
 C009 C00B C008 120.22(13) . . ?
 C00J C00B C008 120.44(13) . . ?
 C00J C00B C009 119.25(14) . . ?
 C00A C00C C006 108.70(13) . . ?
 C00D C00C C006 129.49(14) . . ?
 C00D C00C C00A 121.81(14) . . ?
 C00C C00D H00D 121.4 . . ?
 C00C C00D C00I 117.21(14) . . ?
 C00I C00D H00D 121.4 . . ?
 C00F C00E N003 120.51(14) . . ?
 C00F C00E C00S 120.05(14) . . ?
 C00S C00E N003 119.36(14) . . ?
 C00E C00F H00F 120.4 . . ?
 C00E C00F C00M 119.18(15) . . ?
 C00M C00F H00F 120.4 . . ?
 C008 C00G H00G 121.1 . . ?
 C00A C00G C008 117.84(14) . . ?
 C00A C00G H00G 121.1 . . ?
 O002 C00H N003 125.43(14) . . ?
 O002 C00H C00A 128.71(14) . . ?
 N003 C00H C00A 105.85(12) . . ?
 C008 C00I H00I 119.0 . . ?
 C00D C00I C008 121.96(13) . . ?
 C00D C00I H00I 119.0 . . ?
 C00B C00J H00J 119.8 . . ?
 C00L C00J C00B 120.47(13) . . ?
 C00L C00J H00J 119.8 . . ?
 C005 C00K H00K 120.3 . . ?
 C00L C00K C005 119.41(14) . . ?
 C00L C00K H00K 120.3 . . ?
 C00J C00L H00L 119.8 . . ?
 C00K C00L C00J 120.39(14) . . ?
 C00K C00L H00L 119.8 . . ?
 C00F C00M H00M 119.3 . . ?
 C00R C00M C00F 121.45(15) . . ?
 C00R C00M H00M 119.3 . . ?
 C007 C00N C00Q 106.97(14) . . ?
 C00V C00N C007 118.89(17) . . ?
 C00V C00N C00Q 134.11(16) . . ?
 N004 C00O C00Q 109.14(15) . . ?
 N004 C00O C00W 128.42(16) . . ?
 C00W C00O C00Q 122.42(16) . . ?
 C007 C00P H00P 121.5 . . ?
 C00U C00P C007 116.96(16) . . ?
 C00U C00P H00P 121.5 . . ?
 C00O C00Q C00N 106.71(14) . . ?
 C00O C00Q C00Y 118.61(19) . . ?
 C00Y C00Q C00N 134.68(19) . . ?
 C00M C00R C00Z 121.39(17) . . ?
 C00T C00R C00M 118.38(15) . . ?
 C00T C00R C00Z 120.24(17) . . ?
 C00E C00S H00S 120.1 . . ?
 C00T C00S C00E 119.77(15) . . ?
 C00T C00S H00S 120.1 . . ?
 C00R C00T C00S 121.15(16) . . ?
 C00R C00T H00T 119.4 . . ?
 C00S C00T H00T 119.4 . . ?
 C00P C00U H00U 119.2 . . ?
 C00P C00U C00X 121.60(19) . . ?
 C00X C00U H00U 119.2 . . ?
 C00N C00V H00V 120.5 . . ?
 C00X C00V C00N 118.95(16) . . ?
 C00X C00V H00V 120.5 . . ?
 C00O C00W H00W 121.3 . . ?
 C010 C00W C00O 117.3(2) . . ?
 C010 C00W H00W 121.3 . . ?
 C00U C00X H00X 119.5 . . ?
 C00V C00X C00U 121.09(17) . . ?
 C00V C00X H00X 119.5 . . ?
 C00Q C00Y H00Y 120.5 . . ?
 C011 C00Y C00Q 119.0(2) . . ?
 C011 C00Y H00Y 120.5 . . ?
 C00R C00Z H00A 109.5 . . ?
 C00R C00Z H00B 109.5 . . ?
 C00R C00Z H00C 109.5 . . ?
 H00A C00Z H00B 109.5 . . ?
 H00A C00Z H00C 109.5 . . ?
 H00B C00Z H00C 109.5 . . ?
 C00W C010 H010 119.3 . . ?
 C00W C010 C011 121.4(2) . . ?
 C011 C010 H010 119.3 . . ?
 C00Y C011 C010 121.26(18) . . ?
 C00Y C011 H011 119.4 . . ?
 C010 C011 H011 119.4 . . ?

loop_
  _geom_torsion_atom_site_label_1
  _geom_torsion_atom_site_label_2
  _geom_torsion_atom_site_label_3
  _geom_torsion_atom_site_label_4
  _geom_torsion
  _geom_torsion_site_symmetry_1
  _geom_torsion_site_symmetry_2
  _geom_torsion_site_symmetry_3
  _geom_torsion_site_symmetry_4
  _geom_torsion_publ_flag
 O001 C006 C00C C00A 178.05(15) . . . . ?
 O001 C006 C00C C00D -3.1(3) . . . . ?
 N003 C006 C00C C00A -1.29(16) . . . . ?
 N003 C006 C00C C00D 177.61(14) . . . . ?
 N003 C00E C00F C00M 176.24(14) . . . . ?
 N003 C00E C00S C00T -175.67(15) . . . . ?
 N004 C005 C009 C00B 177.99(13) . . . . ?
 N004 C005 C00K C00L -179.02(14) . . . . ?
 N004 C007 C00N C00Q 0.06(16) . . . . ?
 N004 C007 C00N C00V 178.52(14) . . . . ?
 N004 C007 C00P C00U -177.92(15) . . . . ?
 N004 C00O C00Q C00N -1.00(17) . . . . ?
 N004 C00O C00Q C00Y 178.95(15) . . . . ?
 N004 C00O C00W C010 -178.59(17) . . . . ?
 C005 N004 C007 C00N -169.67(14) . . . . ?
 C005 N004 C007 C00P 8.5(2) . . . . ?
 C005 N004 C00O C00Q 170.06(14) . . . . ?
 C005 N004 C00O C00W -11.7(3) . . . . ?
 C005 C009 C00B C008 177.18(13) . . . . ?
 C005 C009 C00B C00J 0.6(2) . . . . ?
 C005 C00K C00L C00J 1.5(2) . . . . ?
 C006 N003 C00E C00F -132.70(15) . . . . ?
 C006 N003 C00E C00S 44.3(2) . . . . ?
 C006 N003 C00H O002 179.65(14) . . . . ?
 C006 N003 C00H C00A -1.08(16) . . . . ?
 C006 C00C C00D C00I -178.45(14) . . . . ?
 C007 N004 C005 C009 -67.7(2) . . . . ?
 C007 N004 C005 C00K 111.82(17) . . . . ?
 C007 N004 C00O C00Q 1.05(17) . . . . ?
 C007 N004 C00O C00W 179.33(16) . . . . ?
 C007 C00N C00Q C00O 0.57(17) . . . . ?
 C007 C00N C00Q C00Y -179.36(18) . . . . ?
 C007 C00N C00V C00X 0.0(2) . . . . ?
 C007 C00P C00U C00X -0.5(2) . . . . ?
 C008 C00B C00J C00L -175.17(14) . . . . ?
 C009 C005 C00K C00L 0.5(2) . . . . ?
 C009 C00B C00J C00L 1.4(2) . . . . ?
 C00A C00C C00D C00I 0.3(2) . . . . ?
 C00B C008 C00G C00A 179.75(13) . . . . ?
 C00B C008 C00I C00D -179.45(13) . . . . ?
 C00B C00J C00L C00K -2.5(2) . . . . ?
 C00C C00A C00G C008 -0.7(2) . . . . ?
 C00C C00A C00H O002 179.46(15) . . . . ?
 C00C C00A C00H N003 0.23(16) . . . . ?
 C00C C00D C00I C008 0.0(2) . . . . ?
 C00E N003 C006 O001 0.4(2) . . . . ?
 C00E N003 C006 C00C 179.71(13) . . . . ?
 C00E N003 C00H O002 1.5(2) . . . . ?
 C00E N003 C00H C00A -179.28(13) . . . . ?
 C00E C00F C00M C00R -0.4(2) . . . . ?
 C00E C00S C00T C00R -0.8(3) . . . . ?
 C00F C00E C00S C00T 1.3(3) . . . . ?
 C00F C00M C00R C00T 1.0(3) . . . . ?
 C00F C00M C00R C00Z -179.20(17) . . . . ?
 C00G C008 C00B C009 132.23(15) . . . . ?
 C00G C008 C00B C00J -51.2(2) . . . . ?
 C00G C008 C00I C00D -0.7(2) . . . . ?
 C00G C00A C00C C006 179.03(13) . . . . ?
 C00G C00A C00C C00D 0.0(2) . . . . ?
 C00G C00A C00H O002 1.3(3) . . . . ?
 C00G C00A C00H N003 -177.95(15) . . . . ?
 C00H N003 C006 O001 -177.89(14) . . . . ?
 C00H N003 C006 C00C 1.46(16) . . . . ?
 C00H N003 C00E C00F 45.3(2) . . . . ?
 C00H N003 C00E C00S -137.70(16) . . . . ?
 C00H C00A C00C C006 0.65(16) . . . . ?
 C00H C00A C00C C00D -178.35(13) . . . . ?
 C00H C00A C00G C008 177.28(14) . . . . ?
 C00I C008 C00B C009 -49.0(2) . . . . ?
 C00I C008 C00B C00J 127.55(15) . . . . ?
 C00I C008 C00G C00A 1.0(2) . . . . ?
 C00K C005 C009 C00B -1.5(2) . . . . ?
 C00M C00R C00T C00S -0.4(3) . . . . ?
 C00N C007 C00P C00U 0.0(2) . . . . ?
 C00N C00Q C00Y C011 179.66(19) . . . . ?
 C00N C00V C00X C00U -0.4(3) . . . . ?
 C00O N004 C005 C009 125.11(16) . . . . ?
 C00O N004 C005 C00K -55.4(2) . . . . ?
 C00O N004 C007 C00N -0.68(16) . . . . ?
 C00O N004 C007 C00P 177.47(15) . . . . ?
 C00O C00Q C00Y C011 -0.3(3) . . . . ?
 C00O C00W C010 C011 0.2(3) . . . . ?
 C00P C007 C00N C00Q -178.23(14) . . . . ?
 C00P C007 C00N C00V 0.2(2) . . . . ?
 C00P C00U C00X C00V 0.7(3) . . . . ?
 C00Q C00N C00V C00X 177.93(17) . . . . ?
 C00Q C00O C00W C010 -0.5(3) . . . . ?
 C00Q C00Y C011 C010 0.0(3) . . . . ?
 C00S C00E C00F C00M -0.7(2) . . . . ?
 C00V C00N C00Q C00O -177.55(17) . . . . ?
 C00V C00N C00Q C00Y 2.5(3) . . . . ?
 C00W C00O C00Q C00N -179.40(15) . . . . ?
 C00W C00O C00Q C00Y 0.6(2) . . . . ?
 C00W C010 C011 C00Y 0.0(3) . . . . ?
 C00Z C00R C00T C00S 179.82(18) . . . . ?

_shelx_res_file
;
    19090503.res created by SHELXL-2014/7

TITL 19090503_a.res in P2(1)/c
REM Old TITL
REM SHELXT solution in P2(1)/c
REM R1 0.135, Rweak 0.009, Alpha 0.028, Orientation as input
REM Formula found by SHELXT: C33 N2 O2
CELL 1.54184 8.6894 35.8672 8.1002 90 107.351 90
ZERR 4 0.0002 0.0005 0.0001 0 0.002 0
LATT 1
SYMM -X,0.5+Y,0.5-Z
SFAC C H N O
UNIT 132 88 8 8

L.S. 20
PLAN  20
BOND $H
list 4
MORE -1
CONF
fmap 2
acta
temp
REM <olex2.extras>
REM <HklSrc "%.\\19090503.hkl">
REM </olex2.extras>

WGHT    0.090000    0.337000
FVAR       0.59198
O001  4    0.365221    0.564504    0.628476    11.00000    0.04519    0.03238 =
         0.05100    0.00227    0.02385    0.00045
O002  4    0.110085    0.471336    0.835542    11.00000    0.03640    0.03980 =
         0.05103    0.00221    0.02356   -0.00085
N003  3    0.199309    0.523816    0.721286    11.00000    0.03250    0.03310 =
         0.03776   -0.00092    0.01684    0.00124
N004  3    0.930261    0.330741    0.717639    11.00000    0.03219    0.03565 =
         0.03512   -0.00177    0.01244    0.00602
C005  1    0.859051    0.349650    0.831580    11.00000    0.03119    0.03169 =
         0.03272   -0.00344    0.01207    0.00047
C006  1    0.341402    0.534611    0.685035    11.00000    0.03400    0.03244 =
         0.03168   -0.00535    0.01434   -0.00171
C007  1    0.846031    0.312266    0.566598    11.00000    0.04122    0.02667 =
         0.03134    0.00410    0.01627    0.00528
C008  1    0.607055    0.435243    0.832715    11.00000    0.03320    0.03296 =
         0.02980   -0.00612    0.01237   -0.00116
C009  1    0.770046    0.381943    0.776868    11.00000    0.03161    0.03322 =
         0.02918   -0.00101    0.01136    0.00042
AFIX  43
H009  2    0.759715    0.391648    0.667624    11.00000   -1.20000
AFIX   0
C00A  1    0.377182    0.474277    0.797053    11.00000    0.03180    0.03268 =
         0.03206   -0.00502    0.01451   -0.00191
C00B  1    0.696197    0.399757    0.886564    11.00000    0.03019    0.03121 =
         0.03379   -0.00422    0.01196   -0.00279
C00C  1    0.452399    0.502367    0.732135    11.00000    0.03234    0.03142 =
         0.02994   -0.00583    0.01270   -0.00269
C00D  1    0.605218    0.497974    0.716445    11.00000    0.03324    0.03313 =
         0.03361   -0.00310    0.01489   -0.00466
AFIX  43
H00D  2    0.655214    0.516963    0.673351    11.00000   -1.20000
AFIX   0
C00E  1    0.061583    0.547673    0.693651    11.00000    0.02948    0.03150 =
         0.03506   -0.00318    0.01018   -0.00068
C00F  1   -0.014195    0.551835    0.820810    11.00000    0.03082    0.03442 =
         0.03582    0.00028    0.01208    0.00006
AFIX  43
H00F  2    0.019729    0.538076    0.922566    11.00000   -1.20000
AFIX   0
C00G  1    0.452243    0.440489    0.849221    11.00000    0.03507    0.03130 =
         0.03564   -0.00173    0.01671   -0.00147
AFIX  43
H00G  2    0.401842    0.421825    0.893829    11.00000   -1.20000
AFIX   0
C00H  1    0.213408    0.487541    0.791750    11.00000    0.03249    0.03343 =
         0.03227   -0.00273    0.01402    0.00013
C00I  1    0.681043    0.464083    0.767593    11.00000    0.02888    0.03874 =
         0.03423   -0.00501    0.01433   -0.00088
AFIX  43
H00I  2    0.784103    0.460369    0.758427    11.00000   -1.20000
AFIX   0
C00J  1    0.714310    0.384949    1.050440    11.00000    0.04109    0.03190 =
         0.03519   -0.00706    0.01903   -0.00531
AFIX  43
H00J  2    0.663511    0.396334    1.123268    11.00000   -1.20000
AFIX   0
C00K  1    0.878597    0.335355    0.996064    11.00000    0.04002    0.03095 =
         0.03633    0.00181    0.01117    0.00206
AFIX  43
H00K  2    0.938991    0.313844    1.032269    11.00000   -1.20000
AFIX   0
C00L  1    0.807372    0.353421    1.105502    11.00000    0.04873    0.03575 =
         0.03116    0.00114    0.01510   -0.00389
AFIX  43
H00L  2    0.822121    0.344326    1.216672    11.00000   -1.20000
AFIX   0
C00M  1   -0.141430    0.576812    0.794377    11.00000    0.03153    0.03553 =
         0.04831   -0.00174    0.01730   -0.00044
AFIX  43
H00M  2   -0.192873    0.579506    0.879236    11.00000   -1.20000
AFIX   0
C00N  1    0.956109    0.291665    0.506054    11.00000    0.05439    0.02745 =
         0.04046    0.00715    0.02686    0.00902
C00O  1    1.092836    0.321773    0.755094    11.00000    0.03388    0.03459 =
         0.04686    0.01044    0.01809    0.00678
C00P  1    0.681042    0.311840    0.484074    11.00000    0.04208    0.03481 =
         0.03486    0.00358    0.01193    0.00253
AFIX  43
H00P  2    0.609782    0.325606    0.525640    11.00000   -1.20000
AFIX   0
C00Q  1    1.113927    0.297941    0.625962    11.00000    0.04508    0.03527 =
         0.05239    0.01435    0.02796    0.01231
C00R  1   -0.193462    0.597830    0.644158    11.00000    0.03125    0.03396 =
         0.05628    0.00174    0.00849    0.00087
C00S  1    0.008981    0.568016    0.541172    11.00000    0.03990    0.05013 =
         0.03433    0.00001    0.01225    0.00057
AFIX  43
H00S  2    0.058279    0.564856    0.454776    11.00000   -1.20000
AFIX   0
C00T  1   -0.116964    0.592986    0.518300    11.00000    0.04234    0.04782 =
         0.04172    0.01046    0.00624    0.00351
AFIX  43
H00T  2   -0.150831    0.606759    0.416582    11.00000   -1.20000
AFIX   0
C00U  1    0.627523    0.289963    0.336982    11.00000    0.05761    0.04065 =
         0.03833    0.00149    0.00839   -0.00880
AFIX  43
H00U  2    0.517729    0.288897    0.279033    11.00000   -1.20000
AFIX   0
C00V  1    0.897598    0.270004    0.356719    11.00000    0.08185    0.02960 =
         0.04656    0.00000    0.03470    0.00939
AFIX  43
H00V  2    0.967893    0.256149    0.314113    11.00000   -1.20000
AFIX   0
C00W  1    1.221749    0.334101    0.892865    11.00000    0.03761    0.05220 =
         0.05694    0.01121    0.00933    0.00091
AFIX  43
H00W  2    1.205815    0.350044    0.976832    11.00000   -1.20000
AFIX   0
C00X  1    0.734230    0.269529    0.273822    11.00000    0.09302    0.03395 =
         0.03980   -0.00667    0.02235   -0.00733
AFIX  43
H00X  2    0.694508    0.255335    0.174064    11.00000   -1.20000
AFIX   0
C00Y  1    1.270499    0.285871    0.637047    11.00000    0.05929    0.05258 =
         0.08353    0.02263    0.04592    0.02440
AFIX  43
H00Y  2    1.287995    0.270001    0.553636    11.00000   -1.20000
AFIX   0
C00Z  1   -0.330565    0.625367    0.616584    11.00000    0.04548    0.04881 =
         0.08503    0.01230    0.01763    0.01459
AFIX 137
H00A  2   -0.391724    0.619798    0.694571    11.00000   -1.50000
H00B  2   -0.399231    0.623612    0.499526    11.00000   -1.50000
H00C  2   -0.287795    0.650174    0.638148    11.00000   -1.50000
AFIX   0
C010  1    1.373412    0.321698    0.899355    11.00000    0.03580    0.06908 =
         0.08604    0.02835    0.01220    0.00207
AFIX  43
H010  2    1.461666    0.329353    0.989773    11.00000   -1.20000
AFIX   0
C011  1    1.397435    0.297853    0.772922    11.00000    0.03763    0.07267 =
         0.10654    0.03710    0.03276    0.02042
AFIX  43
H011  2    1.501311    0.289937    0.780850    11.00000   -1.20000
AFIX   0
HKLF 4

REM  19090503_a.res in P2(1)/c
REM R1 =  0.0489 for    4070 Fo > 4sig(Fo)  and  0.0544 for all    4617 data
REM    335 parameters refined using      0 restraints

END

WGHT      0.0799      0.3367

REM Highest difference peak  0.234,  deepest hole -0.225,  1-sigma level  0.045
Q1    1   0.8989  0.2937  0.5702  11.00000  0.05    0.23
Q2    1  -0.3386  0.6414  0.4937  11.00000  0.05    0.23
Q3    1   0.9190  0.3127  0.5020  11.00000  0.05    0.23
Q4    1   0.3062  0.4786  0.7988  11.00000  0.05    0.22
Q5    1   0.6605  0.4537  0.8521  11.00000  0.05    0.22
Q6    1   0.4100  0.5211  0.7135  11.00000  0.05    0.22
Q7    1   0.4369  0.4930  0.8026  11.00000  0.05    0.22
Q8    1   0.7823  0.3589  0.7918  11.00000  0.05    0.21
Q9    1   0.8762  0.3322  0.7765  11.00000  0.05    0.21
Q10   1   0.4229  0.4831  0.7310  11.00000  0.05    0.20
Q11   1   0.5061  0.4998  0.7009  11.00000  0.05    0.20
Q12   1   0.6855  0.4210  0.8774  11.00000  0.05    0.19
Q13   1   0.6447  0.4437  0.7673  11.00000  0.05    0.18
Q14   1   0.0548  0.5577  0.7826  11.00000  0.05    0.18
Q15   1   0.6245  0.4122  0.8446  11.00000  0.05    0.18
Q16   1   0.7327  0.3966  0.9694  11.00000  0.05    0.17
Q17   1   0.1225  0.4444  0.8377  11.00000  0.05    0.17
Q18   1   0.1285  0.5323  0.7055  11.00000  0.05    0.17
Q19   1   0.5330  0.4365  0.8464  11.00000  0.05    0.16
Q20   1   0.7628  0.3967  0.8452  11.00000  0.05    0.16
;
_shelx_res_checksum               54368
_shelx_hkl_file
;
   4   0   0 2922.96   53.60
   5   0   0   19.40    4.11
  -6   0   0    0.86    0.66
   6   0   0    1.16    0.92
   7   0   0   58.16    8.97
  -7   0   0   60.13    4.16
  -8   0   0   27.68    2.86
  -8   0   0   25.67    2.76
  -9   0   0   53.58    3.43
  -9   0   0   48.36    3.30
 -10   0   0   37.39    1.97
   1   1   0 1905.19   25.97
   2   1   0  257.32    9.24
   3   1   0    1.52    0.74
   4   1   0  562.24   20.18
   4  -1   0  555.91   20.02
   5  -1   0   -0.74    1.62
   5   1   0    0.46    0.61
   6   1   0    4.51    2.59
  -6  -1   0    2.92    0.90
   6  -1   0    4.13    2.46
  -6   1   0    3.98    1.08
   7   1   0   90.06   11.17
  -7   1   0  102.40    5.45
   7  -1   0   96.27   12.06
  -7  -1   0  106.00    5.54
  -8   1   0   31.11    3.08
  -8   1   0   28.00    2.83
  -8  -1   0   29.55    3.02
  -9  -1   0    1.68    1.69
  -9   1   0    1.43    1.21
  -9  -1   0    1.70    0.87
 -10  -1   0    4.23    0.94
 -10   1   0    3.57    0.82
   1   2   0 1179.23   17.90
   2   2   0  280.74    9.68
   3   2   0   80.56    6.23
   4   2   0    2.96    0.81
   5  -2   0  622.86   24.72
   5   2   0  650.35   24.59
  -6   2   0  128.62    5.76
   6  -2   0  131.71   12.73
   6   2   0  126.94   11.81
  -6  -2   0  133.72    5.86
  -7   2   0    7.26    1.44
  -7  -2   0   10.96    1.84
   7   2   0    3.47    1.83
   7  -2   0    7.17    3.81
  -8   2   0   10.03    1.80
  -8   2   0    8.74    1.68
  -8  -2   0    8.77    1.57
  -9  -2   0   56.73    3.65
  -9  -2   0   58.40    3.58
  -9   2   0   57.03    3.53
 -10   2   0    8.46    0.94
 -10  -2   0    8.38    0.96
   0   3   0    0.50    0.38
   1   3   0  173.07    5.38
   2   3   0 3055.98   43.95
   3   3   0  644.89   18.77
   4   3   0  275.94   13.89
   5  -3   0   11.36    3.22
   5   3   0   13.55    3.54
  -6   3   0  108.22    5.27
  -6  -3   0  110.69    5.36
   6  -3   0  110.08   11.89
   6   3   0  103.31   10.70
  -7   3   0   10.41    1.75
   7  -3   0   12.24    4.35
   7   3   0    8.34    3.03
  -7  -3   0   10.29    1.75
  -8   3   0    5.29    1.37
  -8   3   0    5.08    1.24
  -8  -3   0    4.02    1.10
  -9   3   0   20.73    2.32
  -9  -3   0   20.11    2.10
  -9  -3   0   18.82    2.10
 -10  -3   0    7.99    0.92
 -10   3   0    8.05    0.88
   0   4   0  584.85   12.23
  -1  -4   0  738.62   10.17
   1   4   0  740.38   13.33
   2   4   0 1555.07   26.96
   3   4   0  352.29   13.53
   4   4   0   25.09    4.06
   5   4   0   76.36    8.17
   5  -4   0   72.35    8.42
  -6   4   0   71.09    4.23
   6  -4   0   65.01    9.33
  -6  -4   0   63.16    4.03
   6   4   0   69.90    8.76
  -7   4   0   28.81    2.79
  -7   4   0   31.11    2.99
   7   4   0   28.97    6.08
  -7  -4   0   34.21    3.16
   7  -4   0   28.60    7.01
  -8   4   0    4.27    1.13
  -8  -4   0    3.44    1.46
  -8   4   0    4.07    1.36
  -9  -4   0    0.70    0.98
  -9  -4   0    1.22    0.80
  -9   4   0    0.87    0.96
 -10  -4   0    0.94    0.42
 -10   4   0    1.46    0.46
   0   5   0    1.08    0.70
  -1  -5   0  109.68    2.76
   1   5   0  109.15    4.42
   2   5   0 4733.67   62.38
   3   5   0   18.88    3.03
   4   5   0  607.93   21.29
   5   5   0    5.02    1.61
   6   5   0  498.23   23.65
   6  -5   0  474.03   26.32
  -6  -5   0  490.54   12.31
  -6   5   0  497.82   12.28
   7   5   0   10.97    3.63
   7  -5   0    8.47    3.90
  -7  -5   0   15.01    2.16
  -7   5   0   13.28    1.92
  -7   5   0   13.22    2.08
  -8   5   0   38.82    3.24
  -8   5   0   39.62    3.44
  -8  -5   0   30.26    2.93
  -9  -5   0   20.81    2.15
  -9   5   0   21.18    2.10
  -9  -5   0   22.97    2.17
 -10  -5   0    3.58    0.59
   0   6   0 1779.46   29.99
  -1  -6   0    3.79    0.50
   1   6   0    3.90    0.89
   2   6   0   29.07    2.95
   3   6   0  931.81   23.38
   4   6   0  529.04   19.73
   5   6   0    6.82    2.33
  -6   6   0   55.18    3.74
  -6  -6   0   60.07    4.02
   6  -6   0   58.64    9.24
  -6   6   0   63.63    4.11
   6   6   0   59.28    8.01
   7   6   0  137.01   13.11
  -7   6   0  150.44    6.62
   7  -6   0  150.54   17.20
  -7  -6   0  158.92    7.12
  -7   6   0  157.10    6.97
  -8  -6   0    9.77    1.62
  -8   6   0   12.34    1.88
  -8   6   0   12.82    1.97
  -9  -6   0    5.23    1.08
  -9   6   0    7.36    1.25
  -9  -6   0    6.56    1.19
 -10  -6   0    1.47    0.44
   0   7   0    0.01    0.74
  -1  -7   0   43.77    1.82
   1   7   0   45.16    3.13
   2   7   0  312.01   10.41
   3   7   0  172.74    9.30
   4   7   0    6.37    2.35
   5   7   0  407.99   19.47
   6  -7   0   38.20    7.75
  -6  -7   0   43.07    3.34
  -6   7   0   37.45    3.03
   6   7   0   36.51    6.37
  -6   7   0   41.83    3.33
  -7   7   0  393.83   11.14
  -7  -7   0  400.28   11.40
  -7   7   0  418.93   11.78
  -8   7   0    0.46    0.52
  -8  -7   0    0.38    0.53
  -9   7   0    5.96    1.15
  -9  -7   0    6.16    1.18
  -9  -7   0    4.51    0.98
 -10  -7   0    1.11    0.37
   0   8   0 4258.99   62.36
   1   8   0 1099.84   20.15
  -1  -8   0 1099.87   14.97
   2   8   0 3566.27   50.27
   3   8   0  694.53   19.74
   4   8   0 1054.48   29.17
   5   8   0    2.69    1.51
  -6   8   0   19.23    2.28
  -6  -8   0   19.37    2.21
   6   8   0   21.11    4.76
  -6   8   0   17.49    2.06
   6  -8   0   16.79    5.42
  -7  -8   0    2.98    1.28
  -7   8   0    2.78    1.15
  -7   8   0    1.44    0.82
  -8  -8   0   40.46    3.26
  -8   8   0   50.41    3.57
  -9   8   0    8.75    1.31
  -9  -8   0    6.35    1.17
  -9  -8   0    8.73    1.27
   0   9   0   -0.13    0.71
   1   9   0 1093.11   20.92
  -1  -9   0 1109.66   15.38
   2   9   0 1590.83   28.28
   3   9   0   55.93    5.28
   4   9   0  459.63   18.57
   5   9   0    0.01    1.16
  -6   9   0   25.42    2.67
   6   9   0   26.75    5.33
   6  -9   0   27.07    6.84
  -6  -9   0   26.06    2.59
  -6   9   0   25.61    2.53
  -7   9   0    0.10    0.42
  -7   9   0    0.69    0.76
  -7  -9   0   -0.41    0.66
  -8   9   0    5.74    1.26
  -8  -9   0    6.86    1.37
  -9  -9   0    8.26    1.23
  -9   9   0    7.29    1.19
   0  10   0  431.88   16.78
  -1 -10   0 1007.80   14.76
   1  10   0 1055.27   21.33
   2  10   0  472.32   13.94
   3  10   0   67.46    5.90
   4  10   0   31.66    4.70
   5  10   0    7.46    2.57
   6 -10   0   50.54    9.93
  -6  10   0   47.90    3.67
  -6  10   0   44.53    3.35
  -6 -10   0   45.98    3.49
   6  10   0   47.26    7.22
  -7  10   0    9.52    1.68
  -7 -10   0    7.21    1.77
  -8 -10   0    2.67    0.91
  -8  10   0    4.75    1.22
  -9  10   0    8.17    1.19
  -9 -10   0    8.41    1.22
   0  11   0    1.31    1.35
   1  11   0   94.78    6.17
  -1 -11   0   93.66    3.41
   2  11   0  259.85   10.45
   3  11   0 2076.56   38.82
   4  11   0   20.97    3.93
   5  11   0  243.13   14.98
  -6 -11   0    9.10    1.46
  -6  11   0    8.74    1.67
  -6  11   0    8.80    1.45
  -7  11   0  311.84    9.36
  -7 -11   0  262.84    9.12
  -8  11   0    2.48    0.91
  -8 -11   0    1.54    0.68
  -9  11   0    2.38    0.73
  -9 -11   0    0.77    0.47
   0  12   0  155.66   11.10
   1  12   0  147.24    8.51
  -1 -12   0  144.15    4.50
   2  12   0   62.91    5.29
   3  12   0 1891.69   37.30
   4  12   0  108.57    8.84
   5  12   0   56.15    7.14
  -5  12   0   54.54    3.69
  -6  12   0   33.97    2.93
  -6 -12   0   35.98    3.17
   6  12   0   36.54    6.48
  -7 -12   0    3.15    1.34
  -7  12   0    3.94    1.25
  -8 -12   0    3.41    0.99
  -8  12   0    3.07    0.97
  -9  12   0    0.69    0.44
  -9 -12   0    0.14    0.26
   0  13   0   -0.62    1.19
  -1 -13   0  234.47    6.17
   1  13   0  247.81   12.54
   2  13   0   87.48    6.40
   3  13   0  395.17   15.54
   4  13   0   75.05    7.48
   5  13   0   64.70    7.91
  -5  13   0   59.66    3.69
  -6 -13   0  514.15   12.95
   6  13   0  524.66   24.95
  -6  13   0  479.46   12.02
  -7 -13   0  119.27    5.93
  -7  13   0  150.99    6.24
  -8 -13   0   38.76    2.99
  -8  13   0   17.16    1.95
  -9  13   0   10.46    1.21
  -9 -13   0   10.35    1.24
   0  14   0   63.92    7.81
   1  14   0  586.73   21.63
  -1 -14   0  601.49   11.35
   2  14   0  787.32   21.74
   3  14   0   95.29    7.63
   4  14   0    7.63    2.09
  -5 -14   0  560.82   13.16
  -5  14   0  535.52   12.40
  -6  14   0    2.77    1.03
   6  14   0    3.36    2.07
  -6 -14   0    2.88    1.15
  -7 -14   0   59.08    4.09
  -7  14   0   72.49    4.25
  -8 -14   0   49.20    3.39
  -8  14   0   65.05    3.68
  -9 -14   0   25.96    1.92
  -9  14   0   27.12    1.94
   0  15   0   -0.95    1.94
   1  15   0  671.10   25.39
  -1 -15   0  715.17   12.99
   2  15   0    8.07    2.23
   3  15   0  285.00   13.76
   4  15   0  136.74   10.82
  -5  15   0    4.12    1.20
   5  15   0    3.74    2.10
  -5 -15   0    4.69    1.17
  -6 -15   0   24.56    2.65
  -6  15   0   24.17    2.46
  -7  15   0   31.36    2.77
  -7 -15   0   27.24    2.74
  -8  15   0    1.71    0.76
  -8 -15   0    2.28    0.81
  -9  15   0    0.84    0.35
  -9 -15   0    0.94    0.38
   0  16   0   34.71    5.89
   1  16   0 1346.80   39.83
   2  16   0  888.22   26.48
   3  16   0  360.83   16.12
   4  16   0   26.87    4.88
  -5  16   0  205.74    7.16
  -5 -16   0  210.04    7.72
  -6 -16   0    2.28    1.02
  -6  16   0    2.80    0.94
   6  16   0    2.16    1.60
  -7  16   0   19.90    2.21
  -7 -16   0   17.39    2.15
  -8 -16   0    2.72    0.87
  -8  16   0    3.88    0.89
  -9  16   0    0.68    0.20
   0  17   0   -0.50    2.27
   1  17   0  203.44   15.78
   2  17   0   35.53    5.62
   3  17   0  238.60   13.63
   4  17   0  471.38   21.07
   5  17   0    6.42    2.64
  -5  17   0    6.41    1.24
  -5 -17   0    5.82    1.29
  -6  17   0   66.64    4.06
  -6 -17   0   53.03    3.94
  -7 -17   0   -0.68    0.57
  -7  17   0    0.72    0.46
  -8 -17   0    4.32    1.02
  -8  17   0    4.49    0.90
  -9  17   0    3.50    0.60
   0  18   0  581.56   27.58
   1  18   0   90.64   11.28
   2  18   0  270.14   16.78
   3  18   0  139.18   11.12
   4  18   0  535.32   23.41
  -5 -18   0    6.77    1.40
  -5  18   0    6.98    1.34
   5  18   0    5.33    2.71
  -6 -18   0  194.73    7.77
  -6  18   0  241.73    7.94
  -7 -18   0    3.36    0.99
  -7  18   0    5.20    1.16
  -8  18   0    0.40    0.41
  -8 -18   0    0.71    0.49
  -9  18   0    3.38    0.61
   0  19   0   -0.21    1.77
   1  19   0    3.61    3.45
   2  19   0   57.81    8.40
   3  19   0  301.53   17.45
   4  19   0    1.45    2.19
  -4  19   0    0.85    0.53
  -4 -19   0    1.49    0.77
  -5  19   0   14.61    1.92
  -5 -19   0   17.04    2.11
   5  19   0   17.47    4.76
  -6  19   0    1.44    0.68
  -6 -19   0    2.33    1.02
  -7 -19   0  186.53    7.20
  -7  19   0  225.14    7.29
  -8  19   0   17.71    1.72
  -8 -19   0   18.49    1.84
   1  20   0   15.54    5.31
   2  20   0  212.69   17.43
   3  20   0   39.44    6.94
  -4 -20   0   67.22    4.12
  -4  20   0   63.26    3.70
   4  20   0   74.99    9.56
  -5  20   0   38.70    3.04
   5  20   0   50.32    8.37
  -5 -20   0   45.11    3.58
  -6  20   0   19.71    2.20
  -6 -20   0   17.47    2.26
  -7 -20   0   84.46    4.66
  -7  20   0  102.21    4.76
  -8 -20   0   49.97    2.97
  -8  20   0   46.85    2.73
   1  21   0   55.73   10.11
   2  21   0    3.73    1.51
   3  21   0  169.94   15.49
   4  21   0    8.98    3.48
  -4  21   0    5.96    1.14
  -4 -21   0    7.06    1.38
  -5 -21   0   57.61    4.09
  -5  21   0   74.31    4.26
  -6 -21   0    7.31    1.45
  -6  21   0    8.44    1.41
  -7 -21   0   37.57    3.01
  -7  21   0   43.80    3.00
  -8  21   0   24.83    1.94
  -8 -21   0   26.18    2.09
   1  22   0   14.79    6.31
   2  22   0   36.21    8.38
  -3  22   0    5.78    0.93
   3  22   0    3.30    2.26
  -3 -22   0    6.78    1.26
   4  22   0   18.35    5.59
  -4  22   0   17.08    1.94
  -4 -22   0   18.78    2.18
  -5 -22   0   87.36    5.08
   5  22   0  119.23   14.66
  -5  22   0  108.55    5.18
  -6  22   0   -0.43    0.60
  -6 -22   0    0.60    0.59
  -7 -22   0    5.08    1.08
  -7  22   0    4.46    0.90
  -8 -22   0   70.74    3.26
  -8  22   0   67.74    3.11
   1  23   0   23.11    6.62
   2  23   0    1.55    2.70
  -3  23   0   16.08    1.95
   3  23   0   16.38    5.63
  -3 -23   0   16.44    2.04
   4  23   0    0.77    1.95
  -4  23   0    0.01    0.70
  -4 -23   0    0.14    0.29
  -5  23   0   93.76    4.85
  -5 -23   0   74.03    4.69
  -6  23   0  114.04    5.18
  -6 -23   0   90.38    5.11
  -7  23   0   27.31    2.27
  -7 -23   0   21.98    2.22
  -8  23   0   27.90    1.90
   1  24   0    3.91    5.36
  -2  24   0  207.07    7.15
   2  24   0  224.60   22.05
  -2 -24   0  216.25    7.43
   3  24   0   52.96   10.78
  -3  24   0   60.46    3.73
  -3 -24   0   63.76    4.08
  -4  24   0    8.30    1.38
   4  24   0    6.42    4.06
  -4 -24   0    8.95    1.61
  -5 -24   0   32.70    3.10
  -5  24   0   38.40    2.98
  -6 -24   0   54.97    3.92
  -6  24   0   61.37    3.75
  -7  24   0   11.78    1.53
  -7 -24   0   11.19    1.56
  -8  24   0    0.45    0.33
   0  25   0   -1.25    1.20
  -1 -25   0 1076.12   19.38
  -1  25   0 1078.57   20.46
  -2  25   0   15.52    1.92
  -2 -25   0   18.01    2.12
   2  25   0   20.84    7.33
  -3 -25   0  407.82   11.22
  -3  25   0  385.57   10.25
   3  25   0  368.86   29.10
   4  25   0   22.77    7.23
  -4 -25   0   16.18    2.15
  -4  25   0   22.33    2.40
  -5 -25   0   51.80    3.94
  -5  25   0   71.26    4.23
  -6 -25   0    1.03    0.64
  -6  25   0    3.23    1.03
  -7 -25   0   21.36    2.05
  -7  25   0   22.78    2.02
  -8  25   0    1.55    0.40
   0 -26   0    8.41    1.46
  -1 -26   0   11.48    1.71
  -1  26   0   10.73    1.73
  -2  26   0  122.23    5.62
  -2 -26   0  130.97    5.99
   2  26   0  122.09   17.05
  -3 -26   0   27.58    2.78
   3  26   0   26.43    8.28
  -3  26   0   26.40    2.60
  -4  26   0    3.80    1.11
  -4 -26   0    0.51    0.65
  -5  26   0   53.18    3.64
  -5 -26   0   42.03    3.55
  -6  26   0   25.70    2.46
  -6 -26   0   19.98    2.33
  -7  26   0   98.12    4.09
  -7 -26   0  101.07    4.41
   0 -27   0    0.69    0.61
  -1  27   0   22.59    2.53
  -1 -27   0   26.25    2.62
  -2 -27   0  226.09    8.16
   2  27   0  239.22   24.10
  -2  27   0  214.06    7.72
   3  27   0   10.21    4.92
  -3  27   0    6.99    1.45
  -3 -27   0    6.73    1.46
  -4  27   0    2.37    0.92
  -4 -27   0    0.91    0.77
  -5  27   0   41.96    3.25
  -5 -27   0   33.42    3.11
  -6 -27   0  100.20    5.10
  -6  27   0  123.14    5.15
  -7  27   0   49.49    2.76
  -7 -27   0   49.45    2.89
   0 -28   0   67.18    4.25
  -1  28   0  148.46    6.80
  -1 -28   0  165.07    6.92
  -2  28   0    2.66    0.82
  -2 -28   0    3.03    0.99
  -3  28   0   99.74    5.15
  -3 -28   0   83.04    5.05
   3  28   0  111.36   17.52
  -4  28   0   46.18    3.49
  -4 -28   0   34.97    3.27
  -5 -28   0    0.60    1.00
  -5  28   0    1.19    0.59
  -6  28   0    8.60    1.37
  -6 -28   0    5.19    1.16
  -7  28   0   -0.05    0.28
   0 -29   0    1.18    0.72
  -1 -29   0   18.52    2.34
  -1  29   0   16.39    2.14
  -2  29   0   -0.40    0.67
  -2 -29   0    1.96    0.89
  -3 -29   0   15.10    2.14
  -3  29   0   14.95    2.04
  -4  29   0   14.30    1.94
  -4 -29   0   12.73    1.96
  -5  29   0    0.28    0.37
  -5 -29   0   -0.42    0.58
  -6 -29   0   10.07    1.51
  -6  29   0    9.47    1.30
  -7  29   0   14.32    1.31
   0 -30   0  274.77    9.18
  -1 -30   0   99.55    5.50
  -2 -30   0   41.67    3.54
  -2  30   0   42.17    3.42
  -3  30   0   37.34    3.18
  -3 -30   0   34.15    3.25
  -4  30   0  136.47    6.02
  -4 -30   0  112.63    5.93
  -5  30   0    6.96    1.24
  -5 -30   0    6.62    1.36
  -6 -30   0    7.64    1.22
  -6  30   0    6.08    1.02
  -7  30   0   -0.27    0.32
   0 -31   0    1.02    0.76
   1 -31   0    2.80    1.21
  -1 -31   0    2.35    0.91
  -2 -31   0   87.67    5.25
  -2  31   0   94.38    5.25
  -3  31   0  146.29    6.38
  -3 -31   0  123.36    6.30
  -4  31   0  209.00    7.51
  -4 -31   0  180.28    7.57
  -5 -31   0   25.43    2.52
  -5  31   0   32.24    2.63
  -6  31   0    7.48    1.08
  -6 -31   0    7.06    1.13
   0 -32   0  131.07    6.41
   1 -32   0  342.22   10.74
  -1 -32   0  362.76   11.19
  -2  32   0    8.18    1.40
  -2 -32   0   10.64    1.81
  -3 -32   0   11.03    1.85
  -3  32   0   11.96    1.74
  -4  32   0   71.32    4.24
  -4 -32   0   60.67    4.18
  -5 -32   0    1.41    0.69
  -5  32   0   -0.30    0.64
  -6  32   0   46.56    2.64
   0 -33   0   -0.41    0.37
   1 -33   0    7.11    1.61
  -1 -33   0    5.63    1.26
  -2 -33   0  177.36    7.62
  -3  33   0  228.26    8.04
  -3 -33   0  197.62    7.93
  -4  33   0   46.66    3.33
  -4 -33   0   42.81    3.42
  -5  33   0  123.75    5.02
  -5 -33   0  137.02    5.58
  -6  33   0   28.27    1.90
   0 -34   0  421.40   12.18
  -1 -34   0   35.85    3.31
   1 -34   0   43.18    3.61
   2 -34   0   43.25    3.67
  -2 -34   0   34.67    3.24
  -3  34   0   -0.52    0.67
  -3 -34   0    0.40    0.47
  -4  34   0   61.84    3.76
  -4 -34   0   53.37    3.73
  -5  34   0    1.25    0.38
  -5 -34   0    3.90    0.90
   0 -35   0    0.30    0.62
  -1 -35   0   42.70    3.61
   1 -35   0   53.05    3.98
   2 -35   0  147.80    6.63
  -2 -35   0  118.38    6.03
  -3 -35   0    0.34    0.42
   3 -35   0    0.95    0.52
  -4 -35   0    4.11    1.04
  -5 -35   0    9.78    1.31
   6 -35   0   20.89    1.61
   0 -36   0   19.93    2.42
  -1 -36   0   10.30    1.75
   1 -36   0   12.47    1.87
   2 -36   0   25.04    2.63
  -2 -36   0   17.22    2.24
  -3 -36   0   28.30    2.69
   3 -36   0   36.15    3.02
  -4 -36   0    2.58    0.79
   4 -36   0    2.63    0.77
   5 -36   0    0.79    0.49
   6 -36   0   16.07    1.27
   0 -37   0   -0.55    0.58
  -1 -37   0   34.75    3.14
   1 -37   0   44.54    3.53
  -2 -37   0   39.18    3.23
   2 -37   0   46.72    3.48
   3 -37   0    0.15    0.42
  -3 -37   0   -0.65    0.58
   4 -37   0   13.28    1.60
  -4 -37   0   14.25    1.61
   5 -37   0   19.87    1.67
   0 -38   0    2.33    0.80
   1 -38   0   -0.17    0.35
  -1 -38   0    0.62    0.47
   2 -38   0   40.28    3.15
  -2 -38   0   43.35    3.25
   3 -38   0    0.95    0.49
  -3 -38   0    0.47    0.52
   4 -38   0    5.11    0.94
  -4 -38   0    3.79    0.76
   5 -38   0    2.06    0.52
   0 -39   0    0.50    0.56
   1 -39   0    8.06    1.48
  -1 -39   0   12.72    1.77
   2 -39   0   26.24    2.46
  -2 -39   0   24.73    2.27
  -3 -39   0   10.00    1.36
   3 -39   0    9.24    1.37
   4 -39   0    2.13    0.57
   0 -40   0   16.78    1.98
  -1 -40   0   51.26    3.37
   1 -40   0   51.31    3.41
   2 -40   0   22.17    2.11
  -2 -40   0   24.43    2.17
   3 -40   0   35.16    2.45
  -3 -40   0   36.34    2.36
   4 -40   0   10.22    1.13
   0 -41   0    0.11    0.30
  -1 -41   0   89.04    4.22
   1 -41   0   92.78    4.33
   2 -41   0    6.50    1.10
  -2 -41   0    6.10    1.06
   3 -41   0   63.45    3.07
   0 -42   0   92.23    4.05
  -1 -42   0   19.42    1.78
   1 -42   0   18.61    1.75
   2 -42   0    4.56    0.84
   3 -42   0    4.35    0.70
   0 -43   0    0.56    0.43
   1 -43   0    0.24    0.24
   2 -43   0    8.15    0.98
  -9   0   1   -0.10    0.55
  -9   0   1   -0.13    0.52
  -8   0   1    0.12    0.35
  -8   0   1    1.75    3.20
  -7   0   1    1.43    1.08
   7   0  -1    2.29    2.62
   6   0  -1   -1.08    1.02
  -6   0   1    0.89    0.67
   5   0  -1    0.59    0.76
   4   0  -1   -0.30    0.54
   3   0  -1    0.85    0.63
   2   0  -1    0.75    0.38
   1   0  -1    0.12    0.13
   4   0   1   -0.87    1.20
   5   0   1    0.81    1.31
   6   0   1    1.66    2.27
  -6   0  -1   -0.53    0.48
  -7   0  -1   -0.17    0.30
  -8   0  -1    1.61    1.40
  -8   0  -1    7.42    3.35
  -9   0  -1    0.25    0.40
 -10  -1   1   56.50    2.51
  -9   1   1    1.77    1.09
  -9   1   1    1.57    1.11
  -9  -1   1    2.11    0.86
  -9  -1   1    0.20    0.65
  -8  -1   1  262.89    9.33
  -8   1   1  270.42    9.45
  -8   1   1  242.91    8.63
   7  -1  -1   60.55    9.21
   7   1  -1   59.64    8.75
  -7  -1   1   61.56    4.22
  -7   1   1   61.04    4.18
   6   1  -1  166.70   13.17
  -6  -1   1  164.01    6.48
   6  -1  -1  180.75   13.98
  -6   1   1  166.33    6.48
   5  -1  -1  134.46   10.34
   5   1  -1  134.38   10.25
   4  -1  -1  318.70   13.88
   4   1  -1  336.79   14.18
   3   1  -1 1741.11   31.47
   3  -1  -1 1693.28   31.31
   2   1  -1  162.40    6.24
   1   1  -1 1263.54   16.62
   0   1  -1    0.41    0.24
  -1  -1  -1  116.11    4.84
   3   1   1    3.90    1.47
   4  -1   1   10.20    2.77
   4   1   1   11.47    2.92
   5  -1   1   24.20    4.87
   5   1   1   25.38    4.84
   6  -1   1    0.50    1.67
  -6   1  -1    3.57    1.15
  -6  -1  -1    0.71    0.64
   6   1   1    5.52    3.43
  -7   1  -1   15.78    2.03
  -7  -1  -1   13.36    1.88
  -8  -1  -1  148.01    6.65
  -8   1  -1  146.37    6.59
  -9   1  -1    0.71    1.07
  -9  -1  -1    0.22    0.87
 -10  -2   1    1.62    0.70
  -9  -2   1   42.08    3.36
  -9   2   1   43.21    3.37
  -9   2   1   39.88    2.90
  -9  -2   1   39.93    3.01
  -8   2   1    3.62    1.16
  -8   2   1    1.61    0.68
  -8  -2   1    4.10    2.41
  -7   2   1    6.01    1.16
   7   2  -1    3.31    1.96
  -7  -2   1    7.02    1.60
   7  -2  -1    4.86    2.59
   6  -2  -1   12.01    3.61
  -6   2   1   10.78    1.65
  -6  -2   1   11.02    1.60
   6   2  -1    9.78    3.10
   5   2  -1   23.82    4.33
   5  -2  -1   23.55    4.32
   4   2  -1  145.45    9.20
   4  -2  -1  137.22    9.09
   3   2  -1   42.17    4.05
   2   2  -1  314.97    8.99
   1   2  -1  635.16   10.32
   1   2  -1  661.44   10.32
   0   2   1  858.60   11.38
   0   2  -1  824.93   13.32
  -1  -2  -1  297.26    8.17
   1   2   1  320.52    8.83
   2   2   1  543.25   15.50
   3   2   1  719.06   21.33
   4   2   1   20.12    3.87
   5   2   1  207.86   14.24
   5  -2   1  209.16   14.91
   6  -2   1 1006.58   38.18
  -6  -2  -1  996.70   18.79
   6   2   1  976.95   35.89
  -6   2  -1 1016.76   19.07
  -7  -2  -1    4.09    1.08
  -7   2  -1    3.91    1.54
  -7   2  -1    5.27    1.42
  -8   2  -1   30.67    3.81
  -8  -2  -1   36.56    4.15
  -9   2  -1   17.54    1.83
  -9  -2  -1   15.58    1.78
 -10  -3   1    2.15    0.56
  -9   3   1    2.31    1.34
  -9  -3   1    6.15    2.34
  -9  -3   1    2.90    1.71
  -9   3   1    3.24    1.21
  -8  -3   1   55.52    4.14
  -8   3   1   55.78    3.88
  -8   3   1   59.25    4.27
   7  -3  -1   67.94   10.36
  -7  -3   1   63.18    4.34
   7   3  -1   61.42    8.81
  -7   3   1   65.94    4.33
  -6  -3   1    0.89    0.69
   6  -3  -1    0.62    0.82
   6   3  -1    1.67    1.27
  -6   3   1    0.74    0.67
   5   3  -1  319.78   16.04
   5  -3  -1  327.63   16.96
   4   3  -1    6.75    1.87
   3   3  -1   42.20    4.09
   2   3  -1  420.03   10.69
   1   3  -1   14.21    1.10
   1   3  -1   16.89    1.41
   0   3  -1   71.31    3.08
   0   3   1   69.41    2.36
   0  -3  -1   69.97    3.35
   1   3   1  516.48   11.60
  -1  -3  -1  499.88   11.16
   2   3   1 1870.61   33.01
   3   3   1  208.55   10.97
   4   3   1  117.11    9.44
   5   3   1   16.00    3.89
   5  -3   1   15.01    4.06
   6  -3   1    4.30    3.01
  -6  -3  -1    2.97    1.26
   6   3   1    2.55    2.43
  -6   3  -1    2.08    0.92
  -7   3  -1  112.77    5.67
  -7  -3  -1  111.03    5.47
  -8  -3  -1  118.40    5.97
  -8  -3  -1  111.50    5.11
  -8   3  -1  118.91    5.84
  -9  -3  -1    7.97    1.36
  -9   3  -1    8.16    1.53
 -10  -4   1   10.99    1.08
  -9  -4   1   56.92    3.64
  -9  -4   1   64.60    4.18
  -9   4   1   61.65    4.15
  -9   4   1   58.52    3.53
  -8  -4   1   37.01    4.61
  -8   4   1   30.63    3.37
  -8   4   1   27.28    2.73
  -7   4   1    3.65    0.92
   7  -4  -1    4.62    3.29
  -7   4   1    2.81    0.75
   7   4  -1    2.16    0.72
  -7  -4   1    4.18    1.11
  -6  -4   1   56.71    3.78
   6   4  -1   55.32    7.26
  -6   4   1   57.97    3.79
   6  -4  -1   55.82    8.23
   5  -4  -1    6.78    2.34
   5   4  -1    4.53    1.82
   4   4  -1   58.78    5.79
   3   4  -1  112.53    6.67
   2   4  -1   15.47    1.91
   1   4  -1 6387.24   73.17
   1   4  -1 6365.08   70.07
   0  -4  -1 4248.73   51.94
   0   4   1 4275.10   48.93
   0   4  -1 4231.45   50.57
  -1  -4  -1 2031.92   29.20
   1   4   1 2018.45   29.47
   2   4   1  826.23   19.54
   3   4   1   50.84    5.31
   4   4   1  125.19    9.86
   5  -4   1   23.69    5.02
   5   4   1   29.58    5.36
  -6   4  -1   10.10    1.61
  -6  -4  -1    9.50    1.67
   6  -4   1    6.12    2.77
   6   4   1    6.18    2.56
  -7   4  -1   26.85    2.75
  -7  -4  -1   24.31    2.49
  -8  -4  -1    0.20    1.19
  -8   4  -1   -0.23    0.56
  -9   4  -1    7.20    1.49
  -9  -4  -1    7.04    1.35
 -10  -5   1    1.38    0.63
 -10  -5   1    1.99    0.84
  -9  -5   1   49.67    3.55
  -9  -5   1   46.29    3.30
  -9   5   1   48.88    3.13
  -8   5   1  269.17    8.66
  -8  -5   1  266.57    9.33
  -8   5   1  262.39    9.31
  -7  -5   1    1.22    0.91
   7  -5  -1   -0.02    1.99
  -7   5   1    0.98    0.71
  -7   5   1   -0.02    0.63
   7   5  -1    1.24    1.18
   6  -5  -1    8.06    3.48
  -6  -5   1    9.11    1.44
   6   5  -1   11.51    3.41
  -6   5   1    9.40    1.58
   5  -5  -1  201.69   13.78
   5   5  -1  196.83   12.52
   4   5  -1   36.60    4.53
   3   5  -1  380.81   12.81
   2   5  -1   22.80    2.38
   1   5  -1 8524.46   97.25
   1   5  -1 8540.03   91.90
   0   5   1  907.85   14.10
   0  -5  -1  901.08   15.76
   1   5   1 9999.00  114.17
  -1  -5  -1 9978.54  113.92
   2   5   1  614.99   16.40
  -2  -5  -1  612.05   14.10
   3   5   1  155.28    9.49
   4   5   1  366.54   17.21
   5   5   1  117.58   10.71
   5  -5   1  103.54   11.07
   6   5   1    7.27    2.57
   6  -5   1    5.30    2.69
  -6   5  -1    6.98    1.37
  -6  -5  -1    7.37    1.39
  -6   5  -1    5.02    1.00
  -7   5  -1  104.12    5.46
  -7  -5  -1   96.81    5.06
  -8   5  -1    3.30    1.02
  -8  -5  -1    3.94    0.90
  -9   5  -1   17.85    1.83
  -9  -5  -1   16.76    1.81
 -10  -6   1   48.89    2.31
 -10  -6   1   55.70    2.84
  -9  -6   1   -0.20    0.69
  -9  -6   1    0.88    1.01
  -9   6   1    0.47    0.67
  -8   6   1    2.07    1.10
  -8   6   1    0.36    0.77
   7   6  -1  190.89   14.99
  -7   6   1  186.43    7.55
   7  -6  -1  202.20   19.13
  -7   6   1  178.16    6.92
  -7  -6   1  191.42    7.80
   6   6  -1   19.99    4.58
  -6   6   1   21.34    2.27
   6  -6  -1   22.55    5.32
  -6  -6   1   18.06    2.07
  -6   6   1   17.90    1.96
   5   6  -1  375.84   17.58
   4   6  -1   90.19    7.22
   3   6  -1  148.44    7.89
   2   6  -1   63.58    4.04
   1   6  -1 2114.76   30.94
   0   6   1  217.03    6.27
   0  -6  -1  221.02    6.74
   1   6   1 8811.25  102.95
  -1  -6  -1 8897.66  102.06
   2   6   1   14.61    2.26
  -2  -6  -1   13.34    1.86
   3   6   1  747.81   21.98
   4   6   1  940.17   28.70
   5   6   1   -0.48    1.18
  -6   6  -1   78.01    4.68
   6  -6   1   93.61   12.44
  -6   6  -1   79.97    4.70
  -6  -6  -1   81.31    4.49
   6   6   1   76.34    9.38
  -7   6  -1   15.99    2.27
  -7  -6  -1   12.96    1.83
  -8   6  -1   -0.32    0.60
  -8  -6  -1   -0.20    0.46
  -9   6  -1    4.54    0.97
  -9  -6  -1    2.85    0.90
 -10  -7   1    5.36    0.84
 -10  -7   1    6.32    1.00
  -9  -7   1   21.29    2.21
  -9   7   1   21.76    2.00
  -8  -7   1   67.39    4.49
  -8   7   1   66.96    4.07
  -8   7   1   67.89    4.55
   7   7  -1  149.63   13.15
  -7   7   1  163.43    7.09
  -7  -7   1  164.30    7.20
   7  -7  -1  177.00   18.52
  -7   7   1  153.52    6.36
   6  -7  -1   -0.25    1.76
  -6  -7   1   -0.52    0.65
  -6   7   1   -0.27    0.49
  -6   7   1    0.12    0.36
   6   7  -1    0.44    0.92
   5   7  -1    6.20    2.42
   4   7  -1  566.34   19.14
   3   7  -1  439.02   14.10
   2   7  -1 2044.74   31.86
   1   7  -1 4762.80   61.55
   0  -7  -1 5941.03   71.16
   0   7   1 6007.15   71.92
  -1  -7  -1  894.18   16.53
   1   7   1  856.28   16.65
   2   7   1  376.95   12.45
  -2  -7  -1  385.60   10.61
   3   7   1  588.58   19.04
   4   7   1  857.18   27.25
   5   7   1    0.83    0.78
   6  -7   1    6.55    2.94
  -6   7  -1    7.18    1.40
  -6  -7  -1    8.06    1.51
   6   7   1    7.34    2.85
  -6   7  -1    8.30    1.45
  -7  -7  -1   32.85    2.85
  -7   7  -1   45.13    3.61
  -8   7  -1    8.25    1.53
  -8  -7  -1    7.79    1.35
  -9  -7  -1    0.75    0.50
  -9   7  -1    2.01    0.67
 -10  -8   1    0.58    0.41
 -10  -8   1    0.53    0.35
  -9   8   1    4.79    1.02
  -9  -8   1    5.40    1.44
  -8   8   1    1.93    1.12
  -8   8   1    1.73    0.79
  -8  -8   1    2.63    1.86
  -7   8   1   26.58    2.54
  -7  -8   1   28.39    2.94
   7  -8  -1   36.42    8.69
  -7   8   1   28.84    2.93
   7   8  -1   27.39    5.75
   6   8  -1   71.93    8.45
  -6  -8   1   67.77    4.29
  -6   8   1   68.63    4.23
   6  -8  -1   71.55   10.55
  -6   8   1   68.02    3.90
   5   8  -1   71.79    7.51
   4   8  -1  582.93   19.50
   3   8  -1  510.94   15.32
   2   8  -1   52.56    4.03
   1   8  -1 2132.44   35.33
   0  -8  -1 1821.31   27.23
   0   8   1 1813.95   29.71
  -1  -8  -1  168.59    6.35
   1   8   1  168.44    6.68
  -2  -8  -1   47.69    3.48
   2   8   1   50.00    4.36
   3   8   1    1.03    0.78
   4   8   1  672.80   23.99
  -5   8  -1  132.55    5.80
   5   8   1  122.73   11.07
   6   8   1    3.35    2.07
  -6  -8  -1    2.54    0.83
  -6   8  -1    3.75    1.11
   6  -8   1    4.01    2.82
  -6   8  -1    2.99    0.85
  -7  -8  -1    1.33    0.74
  -7   8  -1    2.58    1.01
  -8  -8  -1   71.98    3.81
  -8   8  -1   75.62    4.35
  -9  -8  -1   13.36    1.51
  -9   8  -1   13.86    1.51
 -10  -9   1    0.80    0.31
 -10  -9   1    0.65    0.41
  -9  -9   1   33.60    2.74
  -9   9   1   35.72    2.48
  -8   9   1  148.38    6.00
  -8  -9   1  146.55    6.70
  -7   9   1    3.73    1.16
  -7  -9   1    4.55    1.20
  -7   9   1    4.25    0.97
   7  -9  -1   -0.37    1.80
   7   9  -1    3.89    2.19
  -6   9   1  250.00    8.46
  -6   9   1  234.53    7.60
   6  -9  -1  268.66   21.29
   6   9  -1  246.87   15.69
  -6  -9   1  255.37    8.67
   5   9  -1   90.62    8.44
   4   9  -1   75.06    6.65
   3   9  -1  516.89   15.65
   2   9  -1  435.72   12.95
   1   9  -1  316.01   12.30
   0   9   1 2107.88   36.46
   0   9  -1 2353.07   43.52
   1   9   1   29.77    2.83
  -1  -9  -1   28.13    2.56
   2   9   1   57.99    4.73
  -2  -9  -1   48.75    3.54
   3   9   1  760.28   22.20
   4   9   1  179.60   12.02
  -5   9  -1    2.01    0.76
   5   9   1    2.87    1.38
  -6  -9  -1   12.72    1.81
   6  -9   1    7.60    3.16
   6   9   1   15.73    4.58
  -6   9  -1   12.32    1.83
  -7  -9  -1    2.83    1.06
  -7   9  -1    3.84    1.24
  -8   9  -1    4.91    1.28
  -9   9  -1    2.76    0.74
  -9  -9  -1    1.42    0.53
 -10 -10   1    1.58    0.55
  -9 -10   1    0.79    0.59
  -9  10   1    1.03    0.63
  -8 -10   1   67.32    4.55
  -8  10   1   66.40    3.90
  -7 -10   1   -0.45    0.54
  -7  10   1    1.15    0.82
   7 -10  -1   -0.11    1.57
  -7  10   1   -0.22    0.40
  -6  10   1    9.74    1.66
   6 -10  -1   10.10    4.73
  -6 -10   1    9.98    1.73
   6  10  -1    9.79    3.44
  -6  10   1    8.44    1.36
   5  10  -1    5.86    2.06
   4  10  -1    5.93    1.91
   3  10  -1  187.01    9.32
   2  10  -1  495.84   14.37
   1  10  -1  685.89   20.72
   0  10  -1  555.68   19.58
   0  10   1  494.75   16.14
   1  10   1  744.60   17.02
  -1 -10  -1  738.45   15.53
   2  10   1 1380.22   26.18
  -2 -10  -1 1162.06   21.50
   3  10   1  340.75   14.23
   4  10   1    8.91    2.46
  -5  10  -1    6.56    1.31
   5  10   1    9.02    3.07
  -6  10  -1   32.53    3.00
  -6 -10  -1   34.23    2.91
   6 -10   1   26.58    7.70
   6  10   1   32.08    5.98
  -7  10  -1  141.05    6.37
  -7 -10  -1  141.78    5.88
  -8  10  -1   89.05    4.59
  -9 -10  -1    6.66    1.07
  -9  10  -1    9.23    1.21
 -10 -11   1   58.48    2.59
  -9 -11   1   11.13    1.52
  -9  11   1   12.22    1.38
  -8 -11   1   27.42    2.89
  -8  11   1   29.52    2.55
  -7 -11   1   89.64    5.27
  -7  11   1   91.92    5.29
  -7  11   1   89.86    4.64
  -6  11   1    7.26    1.52
  -6 -11   1    5.93    1.33
   6  11  -1    9.60    3.18
  -6  11   1    5.23    1.12
   5  11  -1   30.60    4.91
   4  11  -1   88.23    7.48
   3  11  -1 1006.41   24.43
   2  11  -1  105.47    6.72
   1  11  -1  120.31    8.94
   0  11   1    4.35    1.36
  -1 -11  -1 1318.68   22.79
   1  11   1 1279.96   24.95
   2  11   1  173.06    8.59
  -2 -11  -1  190.76    7.19
   3  11   1  185.69   10.38
   4  11   1   10.44    2.95
  -5  11  -1    2.39    0.85
   5  11   1    3.19    2.24
  -6  11  -1   50.72    3.76
   6 -11   1   49.40   10.59
   6  11   1   55.76    7.84
  -6 -11  -1   51.98    3.61
  -7  11  -1   14.54    2.01
  -7 -11  -1   15.85    1.97
  -8  11  -1    8.22    1.44
  -9  11  -1   -0.04    0.21
  -9 -11  -1   -0.67    0.52
  -9 -12   1   -0.25    0.48
  -8  12   1   78.98    4.14
  -8 -12   1   79.30    4.74
  -7  12   1   42.15    3.15
  -7 -12   1   44.68    3.76
  -6  12   1    7.68    1.58
   6  12  -1    7.71    2.67
  -6 -12   1    9.33    1.70
  -6  12   1    7.86    1.40
   5  12  -1  363.39   17.90
   4  12  -1  638.28   21.68
   3  12  -1  206.25   10.62
   2  12  -1    3.78    1.50
   1  12  -1  896.98   27.85
   0  12   1 3057.44   55.20
   1  12   1  361.53   12.23
  -1 -12  -1  284.37    9.25
   2  12   1    8.95    1.92
  -2 -12  -1   11.38    1.74
   3  12   1  351.53   14.60
   4  12   1    3.29    1.87
   5  12   1    5.95    2.94
  -5  12  -1    4.77    1.10
  -6  12  -1   53.80    3.87
   6  12   1   52.45    7.70
  -6 -12  -1   46.00    3.39
  -7 -12  -1    2.97    0.89
  -7  12  -1    2.32    1.08
  -8  12  -1   26.41    2.46
  -9 -12  -1   -0.46    0.41
  -9  12  -1    0.28    0.37
  -9 -13   1    5.57    1.06
  -8 -13   1   15.68    2.10
  -8  13   1   16.11    1.84
  -7 -13   1  188.88    7.77
  -7  13   1  190.72    6.79
  -6  13   1   79.27    4.18
   6  13  -1   84.33    9.61
  -6 -13   1   84.61    4.98
   5  13  -1  211.37   13.92
   4  13  -1   30.36    4.59
   3  13  -1  365.04   14.66
   2  13  -1   16.52    3.18
   1  13  -1   -0.59    2.06
   0  13   1  100.25    8.88
  -1 -13  -1   37.96    3.30
   1  13   1   44.95    4.64
   2  13   1  422.29   14.95
  -2 -13  -1  465.19   11.86
   3  13   1 2934.52   51.88
   4  13   1  255.31   14.40
   5  13   1  241.07   15.66
  -5  13  -1  243.98    8.22
  -6  13  -1   34.04    3.09
   6  13   1   29.40    5.75
  -6 -13  -1   31.88    2.83
  -7  13  -1   67.89    4.19
  -8  13  -1  105.97    4.81
  -9 -13  -1    1.03    0.25
  -9  13  -1    1.65    0.51
  -9 -14   1   13.80    1.63
  -8  14   1    4.76    0.99
  -8 -14   1    5.09    1.28
  -7 -14   1  153.93    6.96
  -7  14   1  149.54    5.93
  -6 -14   1   33.89    3.15
  -6  14   1   31.13    2.62
   6  14  -1   32.79    5.99
  -5 -14   1    0.76    0.47
   5  14  -1    1.36    1.15
   4  14  -1   14.28    3.21
   3  14  -1  414.62   16.30
   2  14  -1  113.87    8.87
   1  14  -1   36.08    5.96
   0 -14  -1    1.44    0.82
   0  14   1   -0.03    1.13
   1  14   1  254.01   12.21
  -1 -14  -1  279.38    9.46
   2  14   1  371.73   14.32
  -2 -14  -1  420.03   11.21
   3  14   1 1208.12   30.53
   4  14   1    5.85    2.07
  -5  14  -1   96.56    5.15
   5  14   1   94.76    9.93
  -6  14  -1    1.03    0.80
  -6 -14  -1    0.00    0.32
  -7  14  -1    1.40    0.70
  -8  14  -1   22.21    2.22
  -9 -14  -1    0.89    0.28
  -9  14  -1    1.29    0.42
  -9 -15   1    1.21    0.35
  -8 -15   1    9.71    1.68
  -8  15   1   12.29    1.57
  -7 -15   1  226.60    8.52
  -7  15   1  223.99    7.35
  -6  15   1    2.86    0.90
  -6 -15   1    2.56    0.92
   6  15  -1    3.01    2.02
   5  15  -1   15.39    3.73
  -5 -15   1   17.28    2.11
   4  15  -1   38.53    5.38
   3  15  -1  472.78   18.33
   2  15  -1  137.08   10.66
   1  15  -1   21.45    4.80
   0 -15  -1 1248.54   24.42
   0  15   1 1182.19   36.67
   1  15   1  197.58   11.92
  -1 -15  -1  209.87    8.31
   2  15   1   85.18    6.94
   3  15   1  330.11   15.40
   4  15   1   16.34    3.68
  -5  15  -1  151.50    6.40
   5  15   1  145.83   12.62
  -6  15  -1   92.46    5.03
  -7  15  -1   68.62    4.14
  -8  15  -1   29.97    2.42
  -9  15  -1   24.23    1.62
  -9 -15  -1   23.03    1.79
  -9 -16   1    7.17    1.09
  -8 -16   1   95.29    5.00
  -8  16   1   95.06    4.23
  -7  16   1   57.74    3.56
  -7 -16   1   57.89    4.19
   6  16  -1   21.45    5.18
  -6 -16   1   18.40    2.37
  -6  16   1   15.78    1.86
  -5 -16   1    1.37    0.50
  -5  16   1    0.62    0.52
   4  16  -1   14.29    3.56
   3  16  -1   43.54    5.78
   2  16  -1    6.53    2.50
   1  16  -1   56.91    8.30
   0 -16  -1    4.48    1.43
   0  16   1    5.77    2.39
  -1 -16  -1    0.12    0.25
   1  16   1   -1.72    1.66
   2  16   1  171.55   10.50
   3  16   1  149.24   10.34
   4  16   1   12.46    3.45
  -4  16  -1   16.31    1.99
   5  16   1    2.21    1.57
  -5  16  -1    5.73    1.39
  -6  16  -1    1.33    0.89
  -7  16  -1    4.20    1.22
  -8  16  -1    1.86    0.72
  -9 -16  -1    4.01    0.73
  -9  16  -1    3.83    0.61
  -9 -17   1    3.92    0.77
  -8  17   1   10.40    1.38
  -8 -17   1   12.40    1.79
  -7  17   1  110.32    4.97
  -7 -17   1  106.39    5.64
  -6  17   1  156.38    6.04
  -6 -17   1  165.80    7.19
   6  17  -1  176.57   14.94
   5  17  -1   59.49    8.01
  -5  17   1   53.21    3.28
  -5 -17   1   56.80    3.93
   4  17  -1   28.67    5.15
   3  17  -1   80.06    8.45
   2  17  -1   21.36    5.16
   1  17  -1   98.04   11.78
   0  17   1   13.10    3.97
   0 -17  -1   17.47    2.71
  -1 -17  -1  203.47    8.55
   1  17   1  174.08   13.57
   2  17   1   56.31    6.46
   3  17   1   18.74    3.76
   4  17   1   68.47    7.99
  -4  17  -1   69.80    4.09
  -5  17  -1   21.54    2.42
   5  17   1   20.66    4.71
  -6  17  -1  414.81   11.34
  -7  17  -1   95.01    4.81
  -8  17  -1    0.73    0.41
  -9 -17  -1    1.00    0.38
  -9  17  -1    1.52    0.41
  -9 -18   1   -0.12    0.45
  -8  18   1    6.52    1.04
  -8 -18   1    6.76    1.34
  -7  18   1  214.12    7.02
  -7 -18   1  211.50    8.09
  -6 -18   1  206.43    8.10
  -6  18   1  206.08    6.98
   6  18  -1  205.68   16.85
  -5 -18   1   21.37    2.38
  -5  18   1   21.88    2.12
   5  18  -1   22.12    5.07
   4  18  -1   17.81    4.49
   3  18  -1    3.84    2.36
   2  18  -1  569.81   28.07
   1  18  -1 1024.68   40.85
   0  18   1   -1.14    1.71
   0 -18  -1    0.57    0.84
   1  18   1  456.87   23.79
   2  18   1    6.60    2.62
   3  18   1   50.23    6.48
   4  18   1   47.04    6.85
  -4  18  -1   51.48    3.54
  -5  18  -1  516.38   12.85
   5  18   1  555.58   26.09
  -6  18  -1    0.48    0.65
  -7  18  -1  132.64    5.64
  -8  18  -1    0.37    0.29
  -9 -18  -1   -0.30    0.21
  -9 -19   1    1.25    0.42
  -8 -19   1   13.18    1.73
  -7 -19   1   -1.01    0.73
  -7  19   1    0.94    0.58
  -6  19   1  309.34    8.74
  -6 -19   1  306.47   10.11
  -5  19   1   72.38    3.88
  -5 -19   1   76.86    4.65
   4  19  -1   70.03    9.06
  -4 -19   1   64.95    3.97
   3  19  -1    0.33    1.76
   2  19  -1   16.33    4.74
   1  19  -1   91.85   12.21
   0 -19  -1   49.64    4.85
   0  19   1   38.03    7.43
   1  19   1  183.43   15.90
   2  19   1  366.37   19.70
   3  19   1   14.52    3.88
  -4  19  -1    0.07    0.39
   4  19   1    1.96    2.10
   5  19   1    4.67    2.77
  -5  19  -1    2.96    1.21
  -6  19  -1    1.09    1.09
  -7  19  -1  143.49    5.79
  -8  19  -1    6.45    0.97
  -9 -20   1    1.27    0.43
  -8 -20   1   28.95    2.51
  -7 -20   1   -0.07    0.66
  -7  20   1    0.48    0.30
  -6 -20   1   16.56    2.36
  -6  20   1   15.52    1.84
   5  20  -1  173.20   16.04
  -5  20   1  156.46    5.91
  -5 -20   1  155.47    6.81
  -4  20   1   38.20    2.68
  -4 -20   1   38.92    3.12
   4  20  -1   44.01    7.99
   3  20  -1   17.68    5.31
   2  20  -1   86.73   12.20
   1  20  -1   16.49    5.80
   0  20   1  310.44   21.25
   0 -20  -1  371.65   14.07
   1  20   1  177.70   16.64
   2  20   1   35.45    6.67
   3  20   1  110.58   11.03
  -3  20  -1  117.62    5.11
  -4  20  -1  217.13    7.66
   4  20   1  218.14   16.06
  -5  20  -1   13.21    1.93
   5  20   1   11.06    4.20
  -6  20  -1  335.37    9.85
  -7  20  -1   50.01    3.30
  -8  20  -1    4.19    0.77
  -9 -21   1    1.10    0.36
  -8 -21   1    0.55    0.42
  -7  21   1   43.41    2.93
  -7 -21   1   42.05    3.40
  -6  21   1   84.65    4.34
  -6 -21   1   82.57    5.07
  -5  21   1   20.46    2.08
  -5 -21   1   24.40    2.59
  -4  21   1   36.79    2.64
  -4 -21   1   36.30    3.04
   4  21  -1   36.57    7.77
   3  21  -1  171.45   17.16
   2  21  -1    1.61    2.09
   1  21  -1  130.81   15.19
   0  21   1  110.98   12.84
   1  21   1  294.92   22.60
   2  21   1  264.92   19.77
  -3  21  -1  383.48    9.98
   3  21   1  410.28   23.27
  -4  21  -1  205.66    7.49
   4  21   1  208.48   16.56
  -5  21  -1  371.77   10.70
  -6  21  -1    0.54    0.72
  -7  21  -1    0.53    0.37
  -8  21  -1   18.86    1.59
  -8 -22   1    1.11    0.53
  -7  22   1   68.66    3.62
  -7 -22   1   65.29    4.19
  -6 -22   1    9.53    1.80
  -6  22   1    9.02    1.36
  -5 -22   1   17.96    2.21
   5  22  -1   15.27    5.57
  -5  22   1   16.89    1.85
   4  22  -1   34.00    8.25
  -4  22   1   34.43    2.64
  -4 -22   1   32.76    2.98
  -3 -22   1   61.65    3.84
   3  22  -1   62.28   10.94
   2  22  -1   99.96   14.38
   1  22  -1  403.16   27.56
   1  22   1  128.41   15.44
   2  22   1   20.04    6.41
  -3  22  -1    6.18    1.18
   3  22   1    6.47    3.55
   4  22   1   99.43   12.49
  -4  22  -1   90.49    4.87
  -5  22  -1    0.27    0.55
  -6  22  -1  121.36    5.58
  -7  22  -1   15.84    1.72
  -8  22  -1    1.90    0.60
  -8 -23   1    7.29    1.28
  -7  23   1    2.33    0.84
  -7 -23   1    0.28    0.64
  -6  23   1  148.61    5.78
  -6 -23   1  137.51    6.59
  -5 -23   1   -1.11    0.92
  -5  23   1    1.11    0.57
  -4 -23   1    1.15    0.58
   4  23  -1   -0.65    1.52
  -4  23   1    1.47    0.79
  -3 -23   1   33.50    2.91
   3  23  -1   26.95    7.42
  -3  23   1   31.83    2.54
   2  23  -1   -0.47    1.97
   1  23   1   58.69   10.94
  -2  23  -1   28.56    2.55
   2  23   1   25.89    6.85
   3  23   1    0.47    1.52
  -3  23  -1    0.84    0.33
  -4  23  -1    5.38    1.11
   4  23   1    5.38    3.62
  -5  23  -1   83.75    4.83
  -6  23  -1   -0.20    0.45
  -7  23  -1    0.80    0.34
  -8  23  -1   14.68    1.32
  -8 -24   1    0.05    0.30
  -7 -24   1    8.96    1.32
  -7  24   1   12.34    1.48
  -6 -24   1   -0.23    0.62
  -6  24   1    0.66    0.65
  -5 -24   1    0.04    0.58
  -5  24   1    1.74    0.74
  -4 -24   1    3.73    1.06
   4  24  -1    6.09    4.44
  -4  24   1    4.59    1.09
  -3  24   1    1.91    0.73
   3  24  -1   -0.40    1.52
  -3 -24   1    1.20    0.67
   2  24  -1  132.54   17.62
  -2 -24   1  116.87    5.41
  -1  24  -1    7.26    1.38
   1  24   1    9.32    4.60
  -2  24  -1   20.65    2.28
   2  24   1   23.33    7.29
   3  24   1    1.52    1.34
  -3 -24  -1    4.71    1.08
  -4  24  -1    0.10    0.77
   4  24   1   -0.07    2.38
  -5  24  -1   22.14    2.43
  -6  24  -1   -0.51    0.60
  -7  24  -1    6.16    1.18
  -8  24  -1    6.56    0.84
  -8 -25   1    3.70    0.78
  -7 -25   1    1.57    0.43
  -6  25   1   32.94    2.63
  -6 -25   1   28.79    2.94
  -5  25   1    6.49    1.32
  -5 -25   1    5.02    1.12
   4  25  -1    3.49    4.47
  -4  25   1    0.54    0.60
  -4 -25   1   -0.68    0.69
   3  25  -1   23.02    7.72
  -3  25   1   23.64    2.30
  -3 -25   1   23.87    2.52
  -2 -25   1   46.42    3.43
   2  25  -1   48.41   10.62
  -2  25   1   45.45    3.28
  -1  25   1  343.27   10.28
  -1 -25   1  345.31    9.67
   0  25  -1    5.44    1.07
  -1 -25  -1   29.26    2.59
   1  25   1   26.40    7.32
  -1  25  -1   27.61    2.66
  -2 -25  -1   61.05    3.88
  -2  25  -1   54.95    3.68
   2  25   1   48.76   10.36
  -3  25  -1   24.86    2.60
   3  25   1   26.51    7.65
  -3 -25  -1   25.46    2.53
  -4  25  -1    8.95    1.52
  -5  25  -1    3.98    1.05
  -6  25  -1   24.02    2.35
  -7  25  -1   13.61    1.55
  -8 -26   1    1.57    0.65
  -7 -26   1    8.42    1.37
  -6  26   1   64.90    3.67
  -6 -26   1   60.73    4.23
  -5  26   1  464.17   11.22
  -5 -26   1  442.49   12.63
  -4  26   1    0.92    0.57
  -4 -26   1    0.72    0.55
   4  26  -1    3.77    5.65
  -3  26   1  256.73    8.14
   3  26  -1  270.44   26.93
  -3 -26   1  268.55    9.06
  -2 -26   1  154.52    6.61
  -2  26   1  151.99    6.33
   2  26  -1  163.58   19.86
  -1 -26   1   62.22    3.98
   0  26  -1   16.29    2.12
   0 -26   1   19.72    2.23
   0 -26  -1   18.35    2.13
  -1 -26  -1   21.69    2.35
  -1  26  -1   20.91    2.35
   1  26   1   18.48    6.24
   2  26   1  113.45   16.29
  -2  26  -1  102.36    5.20
  -2 -26  -1  107.39    5.31
  -3 -26  -1   12.98    1.84
  -3  26  -1   15.30    2.10
   3  26   1   12.36    5.99
  -4  26  -1  102.36    5.43
  -5  26  -1    8.26    1.67
  -6  26  -1   33.19    2.76
  -7  26  -1   64.56    3.18
  -8 -27   1    6.77    0.93
  -7 -27   1   56.02    3.48
  -6 -27   1    1.13    0.52
  -6  27   1    1.24    0.37
  -5 -27   1   64.22    4.52
  -5  27   1   66.13    3.93
  -4 -27   1  180.74    7.65
  -4  27   1  185.00    6.84
   3  27  -1    2.29    3.00
  -3 -27   1    0.66    0.89
  -3  27   1    0.81    0.47
  -2 -27   1   -0.79    0.58
  -2  27   1   -0.52    0.68
   2  27  -1   -1.98    3.87
  -1 -27   1  201.12    7.50
   0  27  -1    3.86    1.00
   0 -27   1    5.12    1.20
   0 -27  -1    6.08    1.45
  -1 -27  -1    8.22    1.45
  -1  27  -1    8.43    1.43
   2  27   1    1.42    2.06
  -2 -27  -1    2.78    0.99
  -2  27  -1    2.85    0.91
  -3  27  -1    3.55    1.08
   3  27   1    2.14    1.60
  -3 -27  -1    1.42    0.40
  -4  27  -1   52.66    3.88
  -5  27  -1   19.92    2.45
  -6  27  -1    4.21    1.05
  -7  27  -1   15.80    1.49
  -7 -28   1    7.67    1.21
  -6 -28   1    1.09    0.50
  -6  28   1    0.50    0.35
  -5 -28   1   33.37    3.20
  -5  28   1   33.62    2.74
  -4  28   1   39.63    3.06
  -4 -28   1   39.36    3.51
  -3  28   1   38.52    3.08
  -3 -28   1   40.89    3.50
   3  28  -1   38.71   10.48
  -2 -28   1   79.57    4.82
  -2  28   1   74.56    4.49
  -1 -28   1    5.26    1.21
   0 -28  -1  117.63    5.68
   0  28  -1  108.98    6.10
   0 -28   1  109.20    5.50
  -1 -28  -1   11.62    1.77
  -1  28  -1   11.22    1.74
   2  28   1  330.66   28.31
  -2  28  -1  336.13   10.10
  -2 -28  -1  277.23    9.25
  -3  28  -1   23.24    2.56
  -3 -28  -1   25.59    2.61
  -4  28  -1   23.58    2.68
  -5  28  -1  256.13    8.41
  -6  28  -1  148.88    5.58
  -7  28  -1   18.23    1.51
  -7 -29   1    7.25    1.18
  -6  29   1   10.92    1.38
  -6 -29   1   12.00    1.75
  -5 -29   1    0.83    0.59
  -5  29   1    0.40    0.29
  -4  29   1    8.84    1.42
  -4 -29   1   10.15    1.87
  -3  29   1   62.71    3.99
  -3 -29   1   66.65    4.55
  -2 -29   1   29.25    2.96
  -2  29   1   30.98    2.90
  -1 -29   1   30.04    2.94
   1 -29  -1   33.63    3.08
   0 -29  -1    9.24    1.59
   0 -29   1    9.56    1.68
  -1 -29  -1   10.64    1.71
  -1  29  -1   10.06    1.49
  -2  29  -1   85.42    4.93
  -2 -29  -1   68.42    4.41
   2  29   1   86.26   14.03
  -3  29  -1    0.56    0.62
  -3 -29  -1    1.79    0.61
  -4  29  -1   54.33    3.91
  -5  29  -1  112.34    5.33
  -6  29  -1    4.33    0.97
  -7  29  -1    0.49    0.18
  -7 -30   1   44.53    2.72
  -6 -30   1   14.31    1.86
  -5 -30   1   -0.09    0.54
  -5  30   1   -0.29    0.71
  -4  30   1   33.93    2.84
  -4 -30   1   34.66    3.29
  -3  30   1   59.17    3.91
  -3 -30   1   63.72    4.50
  -2 -30   1   35.44    3.27
  -1 -30   1    9.53    1.66
   1 -30  -1    7.62    1.56
   0 -30  -1    7.02    1.39
   0 -30   1    9.39    1.68
  -1  30  -1   46.88    3.70
  -1 -30  -1   39.81    3.39
  -2 -30  -1   53.24    3.89
  -2  30  -1   67.41    4.41
  -3  30  -1   -0.41    0.68
  -3 -30  -1    0.35    0.42
  -4  30  -1    4.89    1.17
  -5  30  -1    1.72    0.79
  -6  30  -1   21.13    1.90
  -7  30  -1    5.47    0.70
  -7 -31   1    0.05    0.23
  -6 -31   1    0.94    0.51
  -5  31   1   12.86    1.60
  -5 -31   1   14.61    2.05
  -4 -31   1   15.06    2.09
  -4  31   1   16.89    1.93
  -3  31   1    3.13    0.65
  -3 -31   1    3.41    1.05
  -2 -31   1   13.05    2.04
   1 -31  -1   21.85    2.55
  -1 -31   1   27.03    2.87
   0 -31   1   58.77    4.18
   0 -31  -1   45.56    3.65
  -1 -31  -1   11.21    1.79
   1 -31   1   17.95    2.44
  -1  31  -1   13.61    2.04
  -2 -31  -1   68.16    4.39
  -2  31  -1   84.51    5.04
  -3  31  -1   -0.23    0.42
  -4  31  -1    3.22    0.91
  -5  31  -1    8.92    1.41
  -6  31  -1  163.49    5.26
  -6 -32   1   11.82    1.58
  -5 -32   1   64.29    4.18
  -5  32   1   64.03    3.51
  -4  32   1   18.18    2.04
  -4 -32   1   17.03    2.20
  -3 -32   1   14.69    2.20
  -2 -32   1    3.04    1.10
   1 -32  -1    2.26    1.03
  -1 -32   1    2.24    0.77
   0 -32   1   13.78    2.03
   0 -32  -1   10.27    1.73
   1 -32   1    1.65    0.85
  -1 -32  -1    0.74    0.54
  -2  32  -1    4.59    1.00
  -2 -32  -1    5.27    1.23
  -3  32  -1   87.12    4.97
  -4  32  -1   45.04    3.37
  -5  32  -1   17.45    1.85
  -6  32  -1    8.49    1.08
  -6 -33   1    2.60    0.70
  -5 -33   1    0.81    0.59
  -4 -33   1    3.38    1.08
  -3 -33   1  134.48    6.56
   2 -33  -1   36.88    3.34
  -2 -33   1   42.19    3.63
  -1 -33   1   -0.31    0.52
   1 -33  -1    0.24    0.53
   0 -33  -1   29.99    2.99
   0 -33   1   37.87    3.38
  -1 -33  -1   -0.04    0.28
   1 -33   1    0.83    0.90
  -2 -33  -1   -0.77    0.65
  -2  33  -1   -1.01    1.09
   2 -33   1    0.42    0.60
  -3  33  -1   11.32    1.63
  -4  33  -1   13.74    1.80
  -5  33  -1    0.41    0.44
  -6  33  -1   33.31    2.00
  -6 -34   1    0.87    0.50
  -5 -34   1   15.23    1.90
  -4 -34   1   48.77    3.71
  -3 -34   1    2.21    0.92
   2 -34  -1   47.61    3.76
  -2 -34   1   53.88    4.10
   1 -34  -1   25.81    2.74
  -1 -34   1   26.71    2.89
   0 -34   1   26.80    2.84
   0 -34  -1   21.45    2.50
   1 -34   1   55.22    4.09
  -1 -34  -1   62.11    4.19
  -2 -34  -1    0.83    0.55
   2 -34   1    0.39    0.56
  -2  34  -1   -0.34    0.72
  -3  34  -1   13.37    1.78
  -4  34  -1   11.44    1.50
  -5  34  -1    0.34    0.57
   6 -34   1    0.74    0.43
  -6 -35   1  134.32    4.47
  -5 -35   1   34.56    2.72
  -4 -35   1   26.07    2.67
   3 -35  -1    4.06    1.16
  -3 -35   1    4.66    1.28
  -2 -35   1   19.45    2.43
   2 -35  -1   16.62    2.16
   1 -35  -1   66.86    4.43
  -1 -35   1   69.96    4.65
   0 -35  -1   86.18    5.02
   0 -35   1  102.15    5.62
  -1 -35  -1   92.19    5.04
   1 -35   1   78.36    4.91
  -2 -35  -1    1.35    0.63
   2 -35   1    1.18    0.79
   3 -35   1   16.93    2.12
  -3  35  -1   14.22    1.80
   4 -35   1    4.40    1.07
  -4  35  -1    2.45    0.58
   5 -35   1    8.39    1.17
  -5  35  -1    6.93    0.97
   6 -36  -1    5.73    0.81
   5 -36  -1   28.07    2.16
  -5 -36   1   29.43    2.39
   4 -36  -1    0.87    0.51
  -4 -36   1    0.93    0.45
   3 -36  -1    9.10    1.53
  -3 -36   1    8.72    1.53
  -2 -36   1    3.60    1.06
   2 -36  -1    3.26    1.03
   1 -36  -1    3.29    0.93
  -1 -36   1    4.74    1.22
   0 -36  -1   62.41    4.15
   0 -36   1   76.20    4.81
  -1 -36  -1  123.34    5.69
   1 -36   1  113.96    5.78
   2 -36   1   98.48    5.18
   3 -36   1   19.10    2.16
   4 -36   1   11.86    1.56
   5 -36   1   -0.02    0.20
   5 -37  -1   10.04    1.22
  -5 -37   1   10.16    1.30
   4 -37  -1    0.48    0.52
  -4 -37   1    0.33    0.41
  -3 -37   1   12.01    1.79
   3 -37  -1   12.58    1.68
   2 -37  -1   77.76    4.49
  -2 -37   1   95.91    5.16
  -1 -37   1   35.74    3.18
   1 -37  -1   25.75    2.61
   0 -37  -1   14.53    1.96
   0 -37   1   18.47    2.28
   1 -37   1   50.64    3.73
  -1 -37  -1   53.32    3.59
   2 -37   1    8.77    1.53
   3 -37   1    0.30    0.54
   4 -37   1   15.39    1.66
   5 -37   1    1.32    0.43
   5 -38  -1    0.40    0.28
  -5 -38   1    1.23    0.47
   4 -38  -1    4.19    0.88
  -4 -38   1    3.96    0.90
   3 -38  -1   24.67    2.29
  -3 -38   1   21.48    2.24
  -2 -38   1   17.66    2.10
   2 -38  -1   20.15    2.16
  -1 -38   1   76.07    4.50
   1 -38  -1   59.91    3.83
   0 -38   1   68.02    4.26
   0 -38  -1   65.70    3.97
   1 -38   1    2.24    0.79
  -1 -38  -1    1.63    0.54
   2 -38   1    1.05    0.59
   3 -38   1    2.75    0.92
   4 -38   1   37.69    2.41
   4 -39  -1   26.09    1.94
  -4 -39   1   27.21    2.17
   3 -39  -1   12.97    1.57
  -3 -39   1   13.29    1.69
  -2 -39   1    7.49    1.36
   2 -39  -1    9.22    1.32
   1 -39  -1   21.26    2.20
  -1 -39   1   22.78    2.42
   0 -39  -1    3.86    0.93
   0 -39   1    2.82    0.92
   1 -39   1    1.76    0.63
   2 -39   1    6.61    1.28
   3 -39   1   88.29    4.03
   4 -39   1   -0.43    0.28
  -4 -40   1   21.46    1.73
   4 -40  -1   19.45    1.54
   3 -40  -1    4.72    0.91
  -3 -40   1    4.62    0.93
  -2 -40   1   18.35    1.96
   2 -40  -1   19.65    1.92
   1 -40  -1   34.35    2.57
  -1 -40   1   32.69    2.73
   0 -40   1    1.73    0.77
   0 -40  -1    1.76    0.54
   1 -40   1   26.58    2.43
   2 -40   1    0.15    0.37
   3 -40   1    8.68    1.20
   4 -40   1    8.92    0.98
   3 -41  -1   10.85    1.17
  -3 -41   1   11.35    1.33
   2 -41  -1   -0.08    0.24
  -2 -41   1    0.04    0.25
   1 -41  -1   81.60    3.76
  -1 -41   1   79.32    4.10
   0 -41   1   19.86    2.00
   1 -41   1    8.04    1.25
   2 -41   1   -0.38    0.49
   3 -41   1    1.01    0.40
  -2 -42   1    1.85    0.58
  -1 -42   1   18.16    1.82
   0 -42   1    7.36    1.15
   1 -42   1   19.78    1.80
   2 -42   1   -0.02    0.31
  -2 -43   1    9.28    1.09
  -1 -43   1   42.85    2.53
   0 -43   1   56.63    2.93
   1 -43   1    0.50    0.29
   2 -43   1    6.52    0.85
 -10   0   2    0.66    0.55
  -9   0   2   55.01    4.21
  -8   0   2   76.61    4.90
  -7   0   2  203.80    7.82
   7   0  -2  197.80    7.39
   7   0  -2  201.20   15.63
   6   0  -2   69.47    8.01
  -6   0   2   91.19    4.71
   5   0  -2  525.19   19.53
   4   0  -2 1870.40   35.31
   3   0  -2  434.48   12.09
   2   0  -2    2.82    0.62
   1   0  -2  888.76   17.49
   3   0   2    2.79    1.38
   4   0   2  135.80   10.81
   5   0   2   34.38    6.16
   6   0   2  247.54   18.53
  -7   0  -2  179.10    7.70
  -8   0  -2   14.24    2.92
  -9   0  -2   18.84    1.68
 -10  -1   2   -0.33    0.46
  -9   1   2   25.32    2.70
  -9  -1   2   25.76    2.68
  -8   1   2   19.70    2.45
  -8  -1   2   22.27    3.21
   7   1  -2  147.84   13.13
  -7  -1   2  162.23    6.99
   7  -1  -2  148.05    6.42
  -7   1   2  161.87    6.88
   7  -1  -2  163.72   14.29
  -6   1   2   71.13    4.07
  -6  -1   2   70.89    4.16
   6   1  -2   54.23    6.89
   6  -1  -2   55.98    7.22
   5   1  -2  220.81   12.28
   5  -1  -2  220.48   12.41
   4   1  -2  553.00   16.91
   4  -1  -2  507.65   16.34
   3   1  -2    4.32    1.17
   3  -1  -2    4.65    1.14
   2  -1  -2   33.09    2.07
   2   1  -2   30.14    2.03
   1  -1  -2 1192.55   21.52
   1   1  -2 1237.81   21.33
  -1  -1  -2  753.97   17.55
   2   1   2    4.46    1.30
   3   1   2  702.56   22.25
   4   1   2   76.74    7.95
   4  -1   2   74.12    8.02
   5  -1   2    1.27    1.58
   5   1   2    0.58    1.19
   6  -1   2   16.45    5.19
   6   1   2   14.74    4.46
  -7  -1  -2   15.89    2.24
  -7   1  -2   20.49    2.82
  -8   1  -2   35.48    2.96
  -8  -1  -2   36.00    3.05
  -9  -1  -2    4.15    1.03
  -9   1  -2    5.80    1.33
 -10  -2   2    1.24    0.83
  -9   2   2   12.55    2.19
  -9  -2   2   16.24    2.40
  -8  -2   2   96.43    5.59
  -8   2   2   98.12    5.60
   7   2  -2  318.00   19.30
   7  -2  -2  304.24    9.63
   7  -2  -2  334.94   20.93
  -7  -2   2  325.46   10.20
  -7   2   2  336.83   10.19
   6  -2  -2   64.96    7.87
   6   2  -2   60.27    7.27
  -6  -2   2   79.29    4.45
  -6   2   2   79.63    4.32
   5   2  -2  328.47   15.05
   5  -2  -2  325.72   15.39
   4   2  -2  131.34    7.90
   4  -2  -2  108.93    7.32
   3   2  -2   25.63    2.74
   3  -2  -2   26.18    2.75
   2   2  -2  119.76    5.30
   2   2  -2  118.97    4.36
   2  -2  -2  134.44    4.36
   1   2  -2   27.93    2.57
   0   2  -2 5606.68   70.07
   0   2   2 5599.79   63.59
   1   2   2  289.30    9.42
  -1   2  -2  299.72   10.38
  -1  -2  -2  284.55   10.19
   2   2   2  724.89   19.42
  -2  -2  -2  745.02   19.14
   3   2   2   52.62    5.74
   4   2   2   41.41    5.78
   4  -2   2   41.45    6.01
   5  -2   2   46.24    7.46
   5   2   2   40.18    6.58
   6   2   2  314.58   20.30
   6  -2   2  335.86   22.50
  -7   2  -2   14.69    2.13
  -8  -2  -2    6.20    1.59
  -8   2  -2    7.42    2.06
  -9   2  -2   12.48    1.36
  -9  -2  -2   11.17    1.41
 -10  -3   2   13.03    2.24
  -9  -3   2    2.82    1.76
  -9   3   2    3.16    1.26
  -8   3   2   56.20    4.23
  -8  -3   2   60.13    4.60
  -7   3   2   17.54    2.19
  -7  -3   2   18.70    2.33
   7  -3  -2   16.87    4.60
   7  -3  -2   17.48    2.23
   7   3  -2   13.89    3.90
   6   3  -2   80.16    8.43
  -6   3   2   99.05    4.84
  -6  -3   2   98.12    5.00
   6  -3  -2   84.29    9.26
   5  -3  -2   10.07    2.71
   5   3  -2   12.10    2.73
   4   3  -2  146.55    8.27
   4  -3  -2  122.28    7.89
   3   3  -2  553.17   14.02
   3  -3  -2  537.44   14.05
   2   3  -2  178.07    6.43
   2   3  -2  166.97    5.65
   2  -3  -2  184.46    5.42
   1   3  -2  153.50    6.79
   1   3  -2  151.42    6.00
   0   3  -2 4178.38   54.42
   0   3   2 4179.83   48.60
  -1   3  -2  884.93   19.35
  -1  -3  -2  856.95   19.26
   1   3   2  850.22   17.48
  -2  -3  -2  145.43    7.81
   2   3   2  144.62    8.08
   3   3   2    0.81    1.11
   4  -3   2  130.50   11.01
   4   3   2  136.36   10.67
   5  -3   2    0.09    0.92
   5   3   2    0.45    0.88
   6  -3   2   20.39    5.44
   6   3   2   15.39    4.21
  -6   3  -2   15.57    2.09
  -7   3  -2    6.74    1.34
  -8  -3  -2    3.27    1.39
  -8   3  -2    2.87    1.33
  -9  -3  -2   20.28    1.74
  -9   3  -2   22.16    1.81
 -10  -4   2   79.79    3.84
  -9   4   2   37.66    3.23
  -9  -4   2   39.03    3.43
  -8  -4   2   29.54    3.11
  -8   4   2   25.39    2.90
   7   4  -2   42.17    6.71
  -7  -4   2   48.03    3.80
   7  -4  -2   42.02    7.68
  -7   4   2   41.66    3.36
  -6  -4   2   39.54    3.11
  -6   4   2   40.23    3.12
   6   4  -2   31.11    5.12
   6  -4  -2   34.59    6.00
   5  -4  -2    5.91    1.78
   5   4  -2    4.83    1.87
   4   4  -2  257.94   11.25
   4  -4  -2  201.57   10.30
   3   4  -2  366.35   11.16
   2   4  -2  147.74    5.55
   2   4  -2  144.92    5.55
   1   4  -2 4073.42   57.26
   1   4  -2 4058.25   51.22
   0   4   2 6610.97   74.27
   0   4  -2 6562.93   79.81
   1   4   2    6.92    1.33
  -1  -4  -2    4.63    1.25
  -2  -4  -2  181.10    8.77
   2   4   2  184.09    9.11
   3   4   2   15.48    3.06
   4   4   2   26.59    4.81
   5   4   2   23.82    4.75
   5  -4   2   26.22    5.90
   6  -4   2   28.28    6.83
  -6   4  -2   34.23    3.22
   6   4   2   36.91    6.72
  -7   4  -2   39.20    3.41
  -8  -4  -2   14.31    1.84
  -8   4  -2   17.48    2.07
  -9   4  -2   -0.12    0.26
  -9  -4  -2    1.60    0.78
 -10  -5   2    5.08    1.23
  -9   5   2   92.70    5.15
  -9  -5   2   91.95    5.01
  -8   5   2   49.30    3.85
  -8  -5   2   51.88    4.17
   7  -5  -2   71.76   10.50
  -7  -5   2   65.56    4.46
   7   5  -2   67.76    8.49
  -7   5   2   60.14    4.13
  -6  -5   2  126.78    5.81
  -6   5   2  120.98    5.48
   6  -5  -2  121.16    5.52
   6  -5  -2  107.32   10.87
   5   5  -2   31.78    4.56
   5  -5  -2   35.23    5.27
   4   5  -2  148.76    8.44
   4  -5  -2  118.63    8.03
   3   5  -2   58.69    4.26
   3   5  -2   42.76    3.03
   2   5  -2    2.18    0.71
   2   5  -2    1.99    0.69
   1   5  -2  186.78    6.28
   1   5  -2  195.44    9.34
   0   5   2 2504.60   32.05
   0   5  -2 2566.93   36.35
   0  -5  -2 2567.56   39.39
  -1  -5  -2  907.27   20.25
   1   5   2  901.61   17.81
   2   5   2  484.91   15.32
  -2  -5  -2  482.37   14.86
   3   5   2   94.06    7.68
   4   5   2  420.90   19.13
   5   5   2   33.22    5.75
  -5   5  -2   40.23    3.25
   5  -5   2   38.48    7.25
  -6   5  -2    1.14    0.82
   6   5   2   -1.32    1.45
   6  -5   2   -0.32    1.93
  -7   5  -2   64.44    4.41
  -8  -5  -2    1.94    0.87
  -8   5  -2    5.14    1.24
  -9   5  -2    9.72    1.17
  -9  -5  -2   11.14    1.28
 -10  -6   2   13.16    1.77
  -9  -6   2   13.98    2.55
  -9   6   2   11.34    2.10
  -8   6   2   11.61    1.85
  -8  -6   2   13.11    2.20
   7  -6  -2  268.45   20.54
  -7   6   2  264.65    9.00
   7   6  -2  251.30   16.28
  -7  -6   2  279.05    9.62
  -6   6   2   28.24    2.60
  -6  -6   2   27.19    2.60
   6   6  -2   19.31    4.15
   6  -6  -2   26.46    2.61
   6  -6  -2   27.30    5.69
   5  -6  -2   12.60    3.09
   5   6  -2   10.77    2.72
   4   6  -2   35.36    4.15
   3   6  -2  208.82    6.68
   3   6  -2  290.99   10.00
   2   6  -2  181.19    7.01
   2   6  -2  136.71    5.07
   1   6  -2 3081.86   50.43
   1   6  -2 3130.21   40.14
   0  -6  -2  902.43   19.83
   0   6   2  896.50   15.05
   0   6  -2  920.52   17.70
  -1  -6  -2 1454.59   27.32
   1   6   2 1423.39   24.43
   2   6   2  494.16   15.41
  -2  -6  -2  507.88   15.20
   3   6   2   61.13    6.15
   4   6   2   60.44    7.03
   5   6   2   18.38    4.27
  -5   6  -2   18.70    2.18
   5  -6   2   25.63    6.22
  -6   6  -2  318.04   10.28
   6   6   2  291.47   18.93
   6  -6   2  342.89   25.38
  -7   6  -2    7.48    2.44
  -8  -6  -2   12.27    1.77
  -8   6  -2   15.27    1.94
  -9   6  -2    3.19    0.82
  -9  -6  -2    1.86    0.70
 -10  -7   2   54.93    3.04
  -9  -7   2   32.06    2.93
  -8   7   2   50.74    3.99
  -8  -7   2   49.94    3.99
  -7  -7   2   48.74    3.89
   7   7  -2   42.98    6.70
  -7   7   2   46.19    3.67
  -6   7   2    3.09    0.87
  -6  -7   2    3.44    1.15
   6  -7  -2    2.55    0.85
   6   7  -2    3.92    2.07
   6  -7  -2    1.46    1.82
   5   7  -2   39.15    5.04
   5  -7  -2   38.69    5.77
   4   7  -2  119.71    7.62
   3   7  -2   69.91    3.27
   3   7  -2   73.23    5.18
   2   7  -2  573.64   10.59
   2   7  -2  592.20   14.77
   1   7  -2 1893.60   38.01
   1   7  -2 1961.26   27.40
   0   7   2  529.07   11.26
   0  -7  -2  531.49   14.51
   1   7   2  135.75    6.13
  -1  -7  -2  137.53    7.21
   2   7   2  135.99    7.72
  -2  -7  -2  141.70    7.72
   3   7   2  304.79   14.11
   4   7   2  193.40   12.75
  -5   7  -2    1.32    0.62
   5  -7   2   -1.85    2.52
   5   7   2   -0.01    1.42
   6   7   2  102.48   10.99
  -6   7  -2  101.12    5.58
   6  -7   2  112.62   14.92
  -7   7  -2  266.04    9.05
  -8  -7  -2    8.47    1.50
  -8   7  -2   10.86    1.62
  -9  -7  -2   17.74    1.61
  -9   7  -2   18.94    1.61
 -10  -8   2    0.65    0.64
  -9  -8   2   42.06    3.29
  -8   8   2   15.75    2.24
  -8  -8   2   15.55    2.39
   7   8  -2    5.44    2.24
  -7  -8   2    5.22    1.70
  -7   8   2    6.37    1.63
   6  -8  -2  278.95    9.36
  -6   8   2  271.09    8.58
   6   8  -2  204.79   13.42
  -6  -8   2  289.03    9.29
   6  -8  -2  211.61   16.94
   5   8  -2    2.24    1.45
   4   8  -2  837.10   22.19
   3   8  -2    9.82    1.98
   2   8  -2 1376.94   18.44
   2   8  -2 1338.24   26.55
   1   8  -2  405.71   16.49
   0  -8  -2  635.25   16.32
   0   8   2  626.28   13.74
   1   8   2  737.50   16.03
  -1  -8  -2  766.03   18.46
   2   8   2   31.73    3.67
  -2  -8  -2   32.69    3.65
   3   8   2  113.20    8.46
   4   8   2   10.69    2.92
  -5   8  -2  398.73   11.14
   5   8   2  385.19   20.29
  -6   8  -2   10.67    1.78
  -7   8  -2    3.52    1.53
  -8  -8  -2   -2.82    0.89
  -8   8  -2    0.22    0.54
  -9   8  -2   25.60    1.77
  -9  -8  -2   26.13    1.94
 -10  -9   2    0.31    0.49
  -9  -9   2   16.35    2.20
  -8   9   2   40.07    3.52
  -8  -9   2   42.26    3.75
  -7   9   2  282.19    9.45
  -7  -9   2  289.20    9.88
   7   9  -2  278.18   17.68
   6   9  -2    1.12    1.35
  -6   9   2    0.96    0.42
  -6  -9   2    0.81    0.70
   6  -9  -2    1.64    1.74
   5   9  -2  473.75   18.73
   4   9  -2  124.03    8.21
   3   9  -2  648.02   17.72
   2   9  -2    6.21    1.95
   1   9  -2 5139.03   80.36
   0  -9  -2  580.49   15.76
   0   9   2  580.16   14.40
  -1  -9  -2   18.91    2.78
   1   9   2   17.82    2.33
   2   9   2   83.59    5.98
  -2  -9  -2   86.77    5.94
   3   9   2   89.52    7.53
   4   9   2  243.49   14.45
   5   9   2  179.77   13.62
  -5   9  -2  201.94    7.69
  -6   9  -2    0.15    0.63
  -7   9  -2   60.20    4.09
  -8   9  -2    2.15    0.76
  -9   9  -2   26.92    1.78
  -9  -9  -2   26.36    1.86
 -10 -10   2   11.88    1.42
  -9 -10   2   36.55    3.10
  -8 -10   2  110.01    5.97
   7  10  -2   20.33    4.77
  -7 -10   2   22.50    2.68
  -7  10   2   23.46    2.64
   6 -10  -2   27.26    6.29
  -6  10   2   33.30    2.95
  -6 -10   2   35.19    3.17
   6  10  -2   34.95    5.60
   5  10  -2  121.26    9.42
   4  10  -2    2.93    1.33
   3  10  -2   57.88    5.15
   2  10  -2    2.05    0.97
   1  10  -2  857.86   27.24
   0  10   2  222.15    9.64
   0 -10  -2  224.95    9.55
   1  10   2 1068.95   21.71
  -1 -10  -2 1048.33   22.93
  -2 -10  -2    0.88    0.77
   2  10   2    0.82    0.91
   3  10   2  715.46   22.20
   4  10   2    3.31    1.84
   5  10   2  497.84   22.89
  -5  10  -2  529.12   13.18
  -6  10  -2  256.96    8.98
  -7  10  -2    3.90    1.38
  -8  10  -2    3.23    0.92
  -9 -10  -2    1.49    0.52
  -9  10  -2    1.86    0.52
 -10 -11   2   93.88    3.74
  -9 -11   2   34.88    3.03
  -8 -11   2  226.74    8.63
  -7  11   2    7.14    1.48
  -7 -11   2    5.22    1.14
   7  11  -2    3.02    1.56
   6 -11  -2   -0.97    2.29
  -6 -11   2    2.86    1.07
   6  11  -2    0.25    0.74
  -6  11   2    2.43    0.97
   5  11  -2   39.70    5.51
   4  11  -2  309.81   13.96
   3  11  -2  211.59   10.51
   2  11  -2    1.86    1.31
   1  11  -2    0.03    1.43
   0  11   2    4.63    1.62
   0 -11  -2    6.67    1.79
   1  11   2  113.86    6.46
  -1 -11  -2  113.69    6.84
   2  11   2  235.56   10.46
  -2 -11  -2  253.91   10.43
   3  11   2   91.99    7.53
   4  11   2   45.41    6.09
   5  11   2   16.12    4.16
  -5  11  -2   20.35    2.40
  -6  11  -2   75.00    4.73
  -7  11  -2   85.03    4.79
  -8  11  -2    0.61    0.58
  -9 -11  -2   -0.14    0.26
  -9  11  -2   -0.07    0.17
 -10 -12   2   14.87    1.45
  -9 -12   2   48.64    3.37
  -8 -12   2  143.65    6.77
  -7  12   2    2.08    0.89
  -7 -12   2    0.50    0.68
  -6  12   2   69.95    4.37
   6  12  -2   66.67    8.09
  -6 -12   2   71.85    4.61
   5  12  -2   28.25    4.79
   4  12  -2   61.76    6.30
   3  12  -2   89.61    7.23
   2  12  -2  226.69   13.72
   1  12  -2  650.01   25.24
   0 -12  -2  118.32    7.11
   0  12   2  112.34    8.37
  -1 -12  -2  172.78    8.62
   1  12   2  170.44    8.38
   2  12   2   75.84    6.04
  -2 -12  -2   78.45    5.72
   3  12   2   29.61    4.30
  -4  12  -2   14.38    1.94
   4  12   2   12.71    3.20
   5  12   2   30.19    5.42
  -5  12  -2   32.70    3.14
  -6  12  -2  256.43    8.92
  -7  12  -2   13.50    1.94
  -8  12  -2    4.26    0.97
  -9  12  -2   12.34    1.09
  -9 -12  -2   14.07    1.25
 -10 -13   2   76.88    3.17
  -9 -13   2   28.92    2.65
  -8 -13   2   13.17    2.06
  -7 -13   2   99.64    5.65
  -6  13   2   30.35    2.85
  -6 -13   2   30.04    2.95
   6  13  -2   27.04    5.14
   6 -13  -2   23.02    6.98
   5  13  -2  102.37    9.30
   4  13  -2  166.82   10.85
   3  13  -2  160.05   10.46
   2  13  -2  590.15   24.09
   1  13  -2  510.61   23.00
   0 -13  -2  298.17   11.83
   0  13   2  279.72   14.57
  -1 -13  -2  749.02   19.49
   1  13   2  747.95   19.87
   2  13   2  625.22   19.07
  -2 -13  -2  646.50   17.65
   3  13   2  141.21    9.62
  -4  13  -2   65.65    4.13
   4  13   2   60.56    7.13
   5  13   2   56.36    7.59
  -5  13  -2   54.99    3.96
  -6  13  -2    5.04    1.47
  -7  13  -2   38.26    3.11
  -8  13  -2    3.61    0.91
 -10 -14   2    6.88    0.91
  -9 -14   2  158.39    5.96
  -8 -14   2    8.34    1.60
  -7 -14   2  853.70   18.58
  -6 -14   2   -0.63    0.66
   6  14  -2   -0.44    0.92
   5  14  -2  203.48   13.56
  -5 -14   2  187.69    7.22
   4  14  -2  123.50    9.68
   3  14  -2 1402.89   36.30
   2  14  -2   86.77    9.51
   1  14  -2 4542.82   84.12
   0  14   2    1.54    1.14
   0 -14  -2    1.61    0.99
  -1 -14  -2   59.99    5.19
   1  14   2   58.55    5.61
   2  14   2    1.87    0.81
  -2 -14  -2    0.99    0.78
   3  14   2   28.41    4.38
   4  14   2   73.19    7.97
  -4  14  -2   81.00    4.57
   5  14   2   42.15    6.59
  -5  14  -2   38.05    3.30
  -6  14  -2    4.21    1.35
  -7  14  -2    0.67    0.59
  -8  14  -2   40.63    2.68
 -10 -15   2    8.60    0.96
  -9 -15   2    4.71    1.15
  -8 -15   2   46.13    3.64
  -7 -15   2   83.32    5.22
  -6 -15   2   76.02    4.85
   6  15  -2   80.48    9.63
  -5 -15   2   28.78    2.75
   5  15  -2   34.14    5.86
   4  15  -2   24.65    4.72
   3  15  -2   46.98    6.78
   2  15  -2    3.38    1.68
   1  15  -2  377.05   21.05
   0 -15  -2   12.98    2.46
   0  15   2    9.17    2.94
  -1 -15  -2   94.69    6.62
   1  15   2   95.57    7.96
   2  15   2    5.46    1.80
  -2 -15  -2    8.54    1.92
   3  15   2   18.69    3.56
  -4  15  -2    5.22    1.26
   4  15   2    4.90    2.22
   5  15   2   25.79    5.27
  -5  15  -2   29.25    2.86
  -6  15  -2  148.48    6.55
  -7  15  -2    4.37    1.13
  -8  15  -2    3.43    0.78
  -9 -16   2    5.80    1.14
  -8 -16   2   40.92    3.31
  -7 -16   2   54.43    4.17
  -6 -16   2  945.83   19.47
   6  16  -2  949.72   35.07
   5  16  -2   25.80    5.28
  -5 -16   2   23.86    2.51
   4  16  -2   89.24    9.36
   3  16  -2  551.10   25.68
   2  16  -2   73.95   10.02
   1 -16  -2   29.59    3.87
   1  16  -2   28.39    5.94
   0  16   2   79.35    9.31
   0 -16  -2   76.39    6.27
  -1 -16  -2   48.87    4.84
   1  16   2   39.28    5.83
   2  16   2  727.77   22.77
   3  16   2   58.62    6.64
   4  16   2   19.54    4.15
  -4  16  -2   23.21    2.47
   5  16   2   23.75    5.26
  -5  16  -2   24.95    2.67
  -6  16  -2   10.72    1.82
  -7  16  -2   20.13    2.16
  -8  16  -2    0.49    0.40
  -9 -17   2    2.42    0.76
  -8 -17   2   38.31    3.20
  -7 -17   2   21.82    2.61
  -6 -17   2    8.18    1.86
   6  17  -2   10.51    3.96
  -5 -17   2  128.23    6.05
   5  17  -2  134.34   12.61
   4  17  -2   17.06    4.58
   3  17  -2  206.91   16.68
   2  17  -2   14.56    4.85
   1 -17  -2 1195.11   28.13
   1  17  -2 1341.60   42.67
   0 -17  -2   11.16    2.46
   0  17   2   15.40    4.59
  -1 -17  -2   64.33    5.66
   1  17   2   56.51    7.42
   2  17   2  140.21   10.19
  -3  17  -2  330.49    9.12
   3  17   2  328.08   16.36
   4  17   2  146.31   11.85
  -4  17  -2  145.95    6.36
   5  17   2   23.58    5.17
  -5  17  -2   26.70    2.79
  -6  17  -2    0.71    0.73
  -7  17  -2    2.52    0.85
  -8  17  -2    3.51    0.75
  -9 -18   2    3.34    0.81
  -8 -18   2   60.47    3.99
  -7 -18   2    7.13    1.55
   6  18  -2   99.24   12.32
  -6 -18   2   92.79    5.42
  -5 -18   2   29.27    2.88
   5  18  -2   34.03    6.94
  -4 -18   2   28.02    2.59
   4  18  -2   31.32    6.55
   3  18  -2   45.87    8.74
   2  18  -2  193.88   17.80
   1 -18  -2   36.73    4.53
   0 -18  -2   26.23    3.92
   0  18   2   23.62    5.65
  -1 -18  -2   46.27    4.83
   1  18   2   41.83    6.94
   2  18   2  202.76   13.27
  -3  18  -2   60.75    3.78
   3  18   2   61.70    7.38
  -4  18  -2  169.01    6.91
   4  18   2  161.73   12.90
  -5  18  -2    0.98    0.73
  -6  18  -2    9.81    1.59
  -7  18  -2   16.09    1.83
  -8  18  -2    0.22    0.25
  -9 -19   2    8.98    1.25
  -8 -19   2   54.95    3.71
  -7 -19   2   80.68    5.00
  -6 -19   2  103.84    5.73
   5  19  -2  462.32   27.42
  -5 -19   2  431.22   11.91
   4  19  -2  155.82   15.78
  -4 -19   2  147.82    6.20
   3  19  -2    8.79    4.02
   2  19  -2   33.76    7.76
   1 -19  -2   66.39    6.34
   0 -19  -2  433.84   16.86
   0  19   2  417.48   24.21
   1  19   2   27.88    6.41
   2  19   2   62.63    8.13
   3  19   2    3.15    1.97
  -3  19  -2    1.06    0.69
   4  19   2   10.89    3.88
  -4  19  -2   11.95    1.92
  -5  19  -2   23.34    2.63
  -6  19  -2   73.79    4.40
  -7  19  -2    8.90    1.27
  -8  19  -2    4.84    0.71
  -9 -20   2   24.22    1.95
  -8 -20   2   -0.68    0.58
  -7 -20   2  116.53    6.00
  -6 -20   2  100.03    5.64
  -5 -20   2  157.28    6.91
   5  20  -2  171.08   17.76
  -4 -20   2  157.99    6.55
   4  20  -2  177.30   17.87
   3  20  -2   30.90    7.62
   2  20  -2  376.24   26.87
   1 -20  -2  396.12   16.42
   0  20   2  112.16   12.70
   0 -20  -2  127.21    9.08
   1  20   2  120.30   13.50
   2  20   2  119.01   12.24
  -3  20  -2  236.47    7.86
   3  20   2  225.65   15.85
  -4  20  -2  395.77   11.15
   4  20   2  372.16   21.61
  -5  20  -2   23.71    2.59
  -6  20  -2   14.89    1.96
  -7  20  -2   20.58    1.99
  -8  20  -2    1.50    0.56
  -9 -21   2    2.65    0.66
  -8 -21   2   -0.33    0.53
  -7 -21   2   19.94    2.48
  -6 -21   2   14.23    2.09
   5  21  -2   31.10    8.19
  -5 -21   2   30.32    3.03
   4  21  -2   17.46    6.75
  -4 -21   2   13.92    1.88
  -3 -21   2    8.53    1.43
   3  21  -2    6.43    4.40
   2  21  -2  107.20   14.59
   1 -21  -2  567.17   20.58
   0 -21  -2    0.84    0.50
   0  21   2   -0.41    1.52
   1  21   2    1.48    1.13
  -2  21  -2   30.04    2.56
   2  21   2   31.85    6.79
   3  21   2  153.30   14.33
  -3  21  -2  154.79    6.35
   4  21   2   59.69    8.92
  -4  21  -2   73.14    4.63
  -5  21  -2  134.67    6.32
  -6  21  -2    2.81    0.87
  -7  21  -2   42.33    2.79
  -8  21  -2    1.92    0.52
  -9 -22   2    7.19    1.00
  -8 -22   2    1.00    0.56
  -7 -22   2    1.51    0.74
  -6 -22   2   18.26    2.42
   5  22  -2  370.22   29.64
  -5 -22   2  393.74   11.61
   4  22  -2    6.17    3.70
  -4 -22   2    6.19    1.37
   3  22  -2  199.69   21.19
  -3 -22   2  182.34    6.95
   2  22  -2   84.12   13.29
   1 -22  -2  318.15   15.72
   1  22   2    3.53    3.47
  -1  22  -2    5.23    1.21
  -2  22  -2  318.17    9.10
   2  22   2  330.31   23.52
  -3  22  -2   16.86    2.03
   3  22   2   18.58    5.69
  -4  22  -2  336.54   10.29
   4  22   2  302.49   22.12
  -5  22  -2   22.98    2.53
  -6  22  -2   54.62    3.60
  -7  22  -2   41.71    2.72
  -8  22  -2   21.86    1.47
  -9 -23   2    7.07    0.94
  -8 -23   2   11.68    1.52
  -7 -23   2   32.57    3.00
  -6 -23   2  169.47    7.44
  -5 -23   2  116.93    6.10
  -4 -23   2   11.81    1.78
   4  23  -2    8.23    5.05
  -3 -23   2   78.26    4.56
   3  23  -2   76.50   13.53
  -2 -23   2   32.53    2.81
   2  23  -2   29.71    7.89
   1 -23  -2    9.52    2.86
   0  23  -2   19.66    2.33
  -1  23  -2   34.41    2.92
   1  23   2   44.54    9.58
  -2  23  -2   44.68    3.28
   2  23   2   43.82    9.11
  -3  23  -2  219.06    7.90
   3  23   2  216.63   19.66
  -4  23  -2   -0.27    0.81
  -5  23  -2   64.14    4.20
  -6  23  -2    3.54    0.92
  -7  23  -2   97.52    4.08
  -8 -24   2   10.26    1.43
  -7 -24   2    5.31    1.32
  -6 -24   2   49.65    3.91
  -5 -24   2   17.26    2.22
   4  24  -2   69.31   13.61
  -4 -24   2   66.20    4.42
  -3 -24   2   67.48    4.32
   3  24  -2   74.39   13.55
  -2 -24   2   23.95    2.49
   2 -24  -2   25.40    4.71
   1  24  -2   26.46    3.02
  -1 -24   2   27.35    2.57
   0  24  -2   32.50    3.14
   1  24   2   70.54   11.91
  -1  24  -2   64.96    4.09
   2  24   2  114.65   15.40
  -2  24  -2  117.73    5.52
  -3  24  -2   62.34    4.14
   3  24   2   43.22    9.45
  -4  24  -2   48.94    3.72
  -5  24  -2    0.24    0.78
  -6  24  -2   -0.34    0.35
  -7  24  -2   17.86    1.67
  -8 -25   2   39.76    2.71
  -7 -25   2   17.85    2.16
  -6 -25   2    0.79    0.59
  -5 -25   2   12.16    1.94
   4  25  -2  156.10   20.97
  -4 -25   2  152.70    6.89
   3  25  -2   12.70    6.16
  -3 -25   2    8.51    1.60
  -2 -25   2   66.98    4.27
   2 -25  -2   71.77    8.05
  -1 -25   2   32.83    2.90
   0 -25   2   92.27    4.89
   0  25  -2   95.96    5.46
  -1  25  -2    7.43    1.41
   1  25   2    7.09    4.34
  -2  25  -2   63.14    4.12
   2  25   2   59.91   11.43
  -3  25  -2  324.86   10.04
   3  25   2  326.58   26.72
  -4  25  -2    3.41    1.08
  -5  25  -2   34.10    3.05
  -6  25  -2   21.81    2.16
  -7  25  -2    7.73    1.07
  -8 -26   2  107.38    4.38
  -7 -26   2    5.98    1.27
  -6 -26   2    2.36    0.58
  -5 -26   2    6.69    1.39
  -4 -26   2    3.59    1.11
  -3 -26   2   52.18    3.92
   3  26  -2   52.22   12.01
  -2 -26   2  122.09    5.93
   2 -26  -2  138.86   11.53
  -1 -26   2   24.81    2.60
   0  26  -2   13.64    1.94
   0 -26   2   16.02    2.08
   1  26   2    1.36    2.75
  -1  26  -2    0.65    0.30
  -2  26  -2  124.69    5.92
   2  26   2  129.06   17.44
  -3  26  -2    3.45    1.37
  -4  26  -2   29.17    3.03
  -5  26  -2    6.45    1.75
  -6  26  -2   10.76    1.52
  -7  26  -2   27.94    1.90
  -8 -27   2   33.36    2.27
  -7 -27   2   20.32    2.19
  -6 -27   2   34.25    3.13
  -5 -27   2    4.22    1.23
  -4 -27   2  244.86    9.05
   3  27  -2   -0.20    2.55
  -3 -27   2    0.16    0.54
  -2 -27   2    3.84    0.95
  -1 -27   2   80.31    4.74
   0 -27   2  261.56    8.76
   0  27  -2  252.76    9.36
  -1  27  -2   41.03    3.39
  -2  27  -2   27.08    2.82
   2  27   2   25.64    7.84
  -3  27  -2   85.71    5.05
  -4  27  -2   25.42    2.77
  -5  27  -2  139.83    6.08
  -6  27  -2   17.08    1.85
  -7  27  -2    0.47    0.26
  -8 -28   2    7.11    0.99
  -7 -28   2    5.16    1.09
  -6 -28   2    2.24    0.93
  -5 -28   2   67.99    4.66
  -4 -28   2  248.98    9.21
  -3 -28   2    0.71    0.54
  -2 -28   2  186.38    7.70
  -1 -28   2  139.71    6.43
   0 -28   2   24.22    2.63
   0  28  -2   20.26    2.52
  -1  28  -2    1.27    0.46
  -2  28  -2  122.16    6.05
  -3  28  -2   37.80    3.40
  -4  28  -2  144.55    6.56
  -5  28  -2  106.87    5.17
  -6  28  -2    0.06    0.33
  -7  28  -2   12.97    1.13
  -8 -29   2    0.84    0.39
  -7 -29   2    6.72    1.15
  -6 -29   2    1.06    0.95
  -5 -29   2   16.90    2.26
  -4 -29   2    1.08    0.82
  -3 -29   2  103.11    5.77
  -2 -29   2   -0.28    0.38
  -1 -29   2   12.23    1.96
   0 -29   2  494.99   12.87
   0  29  -2  479.06   13.54
   1 -29   2   83.84    4.97
  -1  29  -2   73.17    4.73
  -2  29  -2  235.55    8.63
  -3  29  -2   17.42    2.31
  -4  29  -2    9.58    1.76
  -5  29  -2    1.25    0.99
  -6  29  -2    0.45    0.41
  -7 -30   2    1.75    0.27
  -6 -30   2    1.82    0.80
  -5 -30   2   18.60    2.31
  -4 -30   2   82.46    5.14
  -3 -30   2   20.12    2.54
  -2 -30   2   49.18    3.91
  -1 -30   2  429.34   12.24
   0 -30   2   35.56    3.29
  -1  30  -2   85.30    5.16
   1 -30   2   96.46    5.42
  -2  30  -2  135.29    6.49
  -3  30  -2   42.64    3.55
  -4  30  -2    3.36    1.06
  -5  30  -2   93.75    4.58
  -6  30  -2    5.60    0.92
  -7 -31   2   14.32    1.50
  -6 -31   2    2.83    0.84
  -5 -31   2   18.24    2.32
  -4 -31   2  336.41   10.77
  -3 -31   2   72.71    4.82
  -2 -31   2  199.09    8.09
   2 -31  -2  172.75    7.07
  -1 -31   2    6.58    1.45
   0 -31   2    0.00    0.36
   1 -31   2    1.90    1.10
  -1  31  -2    0.34    0.93
  -2  31  -2    9.67    1.62
  -3  31  -2    1.94    0.53
  -4  31  -2    0.57    0.45
  -5  31  -2    0.38    0.37
  -6  31  -2    6.04    0.86
   6 -31   2    6.15    0.92
  -7 -32   2   -0.03    0.39
  -6 -32   2   45.78    3.18
  -5 -32   2    4.43    1.07
  -4 -32   2    1.40    1.10
  -3 -32   2   98.72    5.66
   2 -32  -2  249.10    8.43
  -2 -32   2  219.10    8.61
  -1 -32   2  143.27    6.82
   0 -32   2   14.77    2.13
   1 -32   2  175.20    7.37
  -1  32  -2  167.82    7.26
  -2  32  -2   86.42    5.13
   2 -32   2   90.24    5.22
  -3  32  -2   18.97    2.30
  -4  32  -2   -1.02    0.84
  -5  32  -2   12.55    1.54
   6 -32   2   20.12    1.48
  -6  32  -2   19.86    1.50
  -7 -33   2    1.57    0.44
  -6 -33   2   14.89    1.74
  -5 -33   2    0.94    0.44
  -4 -33   2   39.65    3.41
  -3 -33   2  222.89    8.54
   3 -33  -2  191.43    7.34
  -2 -33   2  146.81    6.91
   2 -33  -2  169.78    6.76
  -1 -33   2    5.11    1.19
   0 -33   2  104.33    5.73
   1 -33   2    1.21    0.89
   2 -33   2   29.71    2.93
  -2  33  -2   27.01    2.75
   3 -33   2    0.97    0.80
  -3  33  -2   -0.43    1.01
  -4  33  -2    3.33    0.57
   5 -33   2    1.65    0.68
  -5  33  -2   -0.59    0.54
  -6 -34   2   28.43    2.27
  -5 -34   2    6.09    1.26
  -4 -34   2   12.66    1.88
   3 -34  -2    1.56    0.66
  -3 -34   2    0.80    0.55
   2 -34  -2   15.75    1.98
  -2 -34   2   13.47    2.06
  -1 -34   2   35.58    3.26
   0 -34   2  170.13    7.35
   1 -34   2   36.50    3.27
   2 -34   2    5.22    1.33
  -2  34  -2    4.53    1.00
   3 -34   2   10.37    1.58
  -3  34  -2    8.19    1.35
  -4  34  -2   64.27    3.75
   4 -34   2   61.79    3.64
   5 -34   2    9.65    1.22
  -5  34  -2    8.48    1.10
  -6 -35   2    8.01    1.13
   6 -35  -2    6.98    0.94
  -5 -35   2   51.87    3.39
   5 -35  -2   54.62    3.10
  -4 -35   2   70.24    4.29
   4 -35  -2   71.72    3.96
   3 -35  -2   39.20    3.01
  -3 -35   2   36.20    3.22
  -2 -35   2   27.89    2.94
   2 -35  -2   32.44    2.77
  -1 -35   2   15.31    2.07
   0 -35   2  179.79    7.45
   1 -35   2  146.95    6.55
   2 -35   2   51.04    3.69
   3 -35   2    3.48    0.89
  -3  35  -2    2.09    0.36
  -4  35  -2   30.08    2.48
   4 -35   2   29.49    2.37
   5 -35   2  115.39    3.92
  -6 -36   2   13.46    1.35
  -5 -36   2   13.13    1.63
   5 -36  -2   14.28    1.47
   4 -36  -2   23.54    2.12
  -4 -36   2   23.75    2.42
  -3 -36   2  105.76    5.40
   3 -36  -2  110.51    4.96
  -2 -36   2   41.43    3.40
  -1 -36   2   45.39    3.56
   0 -36   2   19.18    2.29
   1 -36   2   22.79    2.43
   2 -36   2  147.99    6.18
   3 -36   2    8.31    1.38
   4 -36   2    3.03    0.74
  -5 -37   2    2.20    0.63
   5 -37  -2    2.46    0.58
  -4 -37   2   13.74    1.76
   4 -37  -2   14.24    1.54
   3 -37  -2   10.04    1.41
  -3 -37   2    9.56    1.54
  -2 -37   2    5.90    1.32
  -1 -37   2    2.50    0.94
   0 -37   2    0.40    0.48
   1 -37   2   53.89    3.73
   2 -37   2   32.47    2.78
   3 -37   2   25.90    2.26
   4 -37   2   12.78    1.36
  -5 -38   2    8.70    1.12
  -4 -38   2    3.96    0.88
  -3 -38   2   25.58    2.42
  -2 -38   2    0.64    0.47
  -1 -38   2    4.71    1.14
   0 -38   2   11.82    1.61
   1 -38   2   -0.54    0.66
  -1  38  -2    0.22    0.36
   2 -38   2   56.19    3.50
   3 -38   2   39.74    2.64
   4 -38   2    7.30    0.95
  -4 -39   2   15.20    1.62
  -3 -39   2   12.42    1.60
  -2 -39   2   34.00    2.78
  -1 -39   2   54.05    3.58
   0 -39   2    4.47    1.09
   1 -39   2   -0.15    0.68
   2 -39   2   79.25    3.95
   3 -39   2   -0.09    0.23
  -4 -40   2   14.15    1.44
  -3 -40   2    1.89    0.56
  -2 -40   2   56.37    3.40
  -1 -40   2   58.29    3.53
   0 -40   2  174.45    6.25
   1 -40   2   19.33    1.91
  -2  40  -2  163.00    5.00
   2 -40   2  167.17    5.55
   3 -40   2   21.64    1.65
  -3 -41   2   11.38    1.32
  -2 -41   2   31.56    2.39
  -1 -41   2    1.73    0.66
   0 -41   2    1.50    0.56
   1 -41   2    1.81    0.65
   2 -41   2    0.74    0.43
  -3 -42   2    1.65    0.49
  -2 -42   2   51.45    2.84
  -1 -42   2    4.26    0.87
   0 -42   2    7.55    1.14
   1 -42   2   23.83    1.87
   2 -42   2    0.12    0.19
  -2 -43   2    9.32    1.08
  -1 -43   2   -0.22    0.17
   0 -43   2    3.55    0.68
   1 -43   2    8.78    1.00
 -10   0   3    1.74    0.97
  -9   0   3    1.35    1.14
   8   0  -3    0.86    1.04
  -8   0   3    1.06    0.83
  -7   0   3    2.22    1.07
   7   0  -3    0.74    0.53
   6   0  -3    0.26    0.34
  -6   0   3    0.03    0.39
   5   0  -3   -0.97    1.05
   4   0  -3    0.43    0.44
   3   0  -3   -0.26    0.40
   3   0  -3   -0.07    0.18
   2   0  -3    0.21    0.46
   1   0  -3    2.86    1.05
   0   0  -3    1.19    0.81
  -1   0  -3    0.87    0.74
   2   0   3   -0.78    1.00
   3   0   3    0.25    0.91
   4   0   3   -0.27    0.63
   5   0   3    1.18    1.45
  -6   0  -3   -0.86    0.79
  -7   0  -3   85.69    4.79
  -8   0  -3    2.22    0.98
 -10   1   3   40.13    2.77
 -10  -1   3   39.72    2.80
  -9   1   3  157.81    6.79
  -9  -1   3  161.05    6.98
  -8   1   3  243.08    8.92
  -8  -1   3  241.56    8.89
   8   1  -3  242.51    8.83
  -7  -1   3   68.85    4.44
  -7   1   3   72.46    4.51
   7  -1  -3   68.92    4.22
   7   1  -3   71.95    4.23
   6   1  -3    4.82    1.06
   6  -1  -3    6.56    1.24
  -6   1   3    4.65    1.07
  -6  -1   3    4.55    0.95
   5  -1  -3    0.21    0.35
   5   1  -3    0.13    0.33
   4  -1  -3   77.48    5.07
   4   1  -3   75.03    4.91
   3  -1  -3  115.85    7.00
   3  -1  -3  116.25    4.11
   3   1  -3  112.77    4.53
   2   1  -3   16.98    2.53
   2  -1  -3   15.80    2.47
   1   1  -3  626.64   17.21
   1  -1  -3  636.69   17.98
   0   1  -3  744.83   19.44
   0   1   3  740.33   13.38
   0  -1  -3  752.23   20.05
  -1   1  -3  139.81    8.40
   1   1   3  134.20    6.90
  -1  -1  -3  134.76    8.27
   2   1   3  330.86   13.49
   3  -1   3   32.40    4.89
   3   1   3   36.47    5.11
   4  -1   3   33.10    5.67
   4   1   3   35.61    5.78
   5  -1   3   13.94    4.11
   5   1   3   17.26    4.52
  -6   1  -3   -0.71    0.90
  -6  -1  -3   -0.19    0.89
  -7   1  -3  166.67    6.83
  -7  -1  -3  167.85    6.90
  -8   1  -3   15.45    1.70
  -8  -1  -3   15.03    1.66
 -10  -2   3    7.45    2.01
  -9   2   3   55.06    4.09
  -9  -2   3   47.89    3.69
  -8  -2   3   77.94    5.40
   8   2  -3   70.41    4.69
  -8   2   3   71.84    4.89
  -7   2   3  350.94   10.37
   7  -2  -3  350.54   10.13
  -7  -2   3  361.46   10.76
   7   2  -3  353.52    9.86
  -6   2   3   26.87    2.46
  -6  -2   3   26.29    2.53
   6   2  -3   25.48    2.29
   6  -2  -3   27.49    2.45
   5   2  -3    9.29    2.22
   4   2  -3   72.58    4.94
   4  -2  -3   81.11    5.18
   3   2  -3 1970.30   27.79
   3   2  -3 1772.13   33.12
   2   2  -3   35.16    3.58
   2  -2  -3   33.56    3.77
   1   2  -3   33.88    3.57
   1  -2  -3   34.14    3.98
   0   2   3  485.64    9.74
   0   2  -3  485.56   15.09
   0  -2  -3  484.79   15.71
   1   2   3    3.69    1.08
  -1  -2  -3    4.36    1.67
  -1   2  -3    5.61    1.80
  -2  -2  -3   41.05    4.98
   2   2   3   37.69    4.36
   3  -2   3  100.60    8.81
   3   2   3  100.25    8.39
   4  -2   3   12.60    3.52
   4   2   3   13.43    3.52
   5  -2   3    4.83    2.46
   5   2   3    2.80    1.44
  -5   2  -3    3.90    0.62
  -6   2  -3   -0.34    0.66
  -7  -2  -3    7.96    2.14
  -7   2  -3   10.94    2.73
  -8   2  -3    1.99    0.78
  -8  -2  -3    3.77    1.06
 -10  -3   3   65.84    3.56
  -9  -3   3   27.65    3.24
  -9   3   3   25.95    2.74
  -8   3   3  344.87   10.69
  -8  -3   3  348.96   10.97
   7   3  -3    3.55    0.76
   7  -3  -3    3.84    1.03
  -7  -3   3    3.65    1.06
  -7   3   3    4.74    1.40
  -6  -3   3  531.90   12.63
  -6   3   3  502.88   11.93
   6  -3  -3  526.76   11.94
   6   3  -3  512.78   11.44
   5   3  -3  940.06   23.68
   4   3  -3   90.28    5.70
   4   3  -3   81.66    5.85
   3   3  -3   76.45    5.33
   3   3  -3   89.93    4.49
   2   3  -3   14.14    1.94
   2   3  -3   14.70    2.23
   2  -3  -3   15.49    2.61
   1  -3  -3   43.74    4.44
   1   3  -3   41.21    3.90
   0   3  -3  101.61    6.52
   0  -3  -3  108.37    7.23
   0   3   3  112.49    4.05
  -1   3  -3 1161.54   26.51
  -1  -3  -3 1139.36   26.86
   1   3   3 1135.07   22.28
  -2  -3  -3  338.50   14.48
   2   3   3  344.03   13.50
   3   3   3  124.41    9.34
   4   3   3  102.47    9.60
   4  -3   3   94.51    9.91
  -5   3  -3   15.90    2.02
   5  -3   3   19.74    5.28
   5   3   3   14.00    3.76
  -6   3  -3   17.43    2.43
  -7  -3  -3   13.28    1.93
  -7   3  -3    9.96    1.79
  -8   3  -3   12.13    2.00
  -8  -3  -3   11.00    1.81
 -10  -4   3    5.33    1.37
  -9   4   3  111.46    5.55
  -9  -4   3  111.79    5.73
  -8  -4   3  107.11    6.16
  -8   4   3   99.32    5.51
  -7  -4   3  106.88    5.72
  -7   4   3  103.31    5.37
   7   4  -3  105.70    5.11
   7  -4  -3  101.16    5.35
  -6   4   3    0.50    0.81
  -6  -4   3   -0.64    0.67
   6   4  -3    0.21    0.60
   6  -4  -3   -0.19    0.40
   5   4  -3   54.46    5.34
   4   4  -3   82.03    5.65
   4   4  -3  118.53    6.96
   3   4  -3  419.49   11.18
   3   4  -3  362.22   11.87
   2   4  -3   42.78    3.80
   2   4  -3   42.74    3.91
   2  -4  -3   48.85    4.60
   1   4  -3  260.76    9.98
   1  -4  -3  265.53   11.30
   0   4  -3  148.09    7.78
   0   4   3  148.62    4.65
   0  -4  -3  157.33    8.85
  -1   4  -3 1311.32   28.44
   1   4   3 1248.95   23.39
   2   4   3  802.36   21.54
  -2  -4  -3  787.28   22.94
   3   4   3   15.85    3.45
   4  -4   3   19.30    4.64
   4   4   3   16.28    3.73
  -4   4  -3   14.53    1.83
   5   4   3   82.17    9.41
  -5   4  -3   88.11    5.02
   5  -4   3   89.33   11.13
  -6   4  -3  137.78    6.55
  -7   4  -3   19.41    2.29
  -7  -4  -3   19.05    2.36
  -8   4  -3   62.17    3.37
  -8  -4  -3   65.74    3.42
 -10  -5   3    5.59    1.14
  -9  -5   3   34.70    3.07
  -9   5   3   34.47    3.17
  -8  -5   3   49.69    3.96
  -8   5   3   45.84    3.71
  -7   5   3   57.00    3.94
  -7  -5   3   61.39    4.30
   7  -5  -3   57.72    4.10
   7   5  -3   58.17    3.74
   6  -5  -3    9.12    1.48
   6   5  -3    9.58    2.63
  -6  -5   3    7.86    1.32
  -6   5   3   10.26    1.56
   6   5  -3    8.92    1.35
   5   5  -3    4.02    1.69
   4   5  -3  906.93   22.23
   4   5  -3 1241.57   23.77
   3   5  -3   70.05    4.86
   3   5  -3   81.93    5.01
   2   5  -3  286.72   10.08
   2  -5  -3  325.33   12.28
   2   5  -3  304.42   11.48
   1   5  -3  220.01    8.86
   1  -5  -3  210.40   10.07
   0   5   3  295.20    7.18
   0  -5  -3  298.10   12.60
   0   5  -3  282.03   10.92
  -1  -5  -3   82.80    6.72
   1   5   3   80.11    4.92
  -2  -5  -3    4.70    1.71
   2   5   3    4.66    1.51
   3   5   3    5.45    1.81
   4   5   3   82.94    8.48
  -4   5  -3   85.84    4.72
   4  -5   3   97.26   10.63
  -5   5  -3   74.16    4.60
   5   5   3   67.88    8.55
   5  -5   3   69.11   10.14
  -6   5  -3   23.29    2.60
  -7   5  -3   19.87    2.29
  -7  -5  -3   14.28    1.97
  -8   5  -3   29.00    2.36
  -8  -5  -3   28.75    2.44
 -10  -6   3   23.65    2.07
  -9   6   3    3.51    1.41
  -9  -6   3    2.05    1.19
  -8  -6   3   84.94    5.22
  -8   6   3   81.98    4.98
   7  -6  -3    4.21    1.28
   7   6  -3    4.01    1.02
  -7   6   3    3.24    0.99
  -7  -6   3    4.45    1.12
  -6  -6   3  155.26    6.57
  -6   6   3  148.95    6.09
   6   6  -3  151.18   10.72
   6  -6  -3  156.98    6.37
   6   6  -3  151.56    5.76
   5   6  -3   83.39    6.97
   4   6  -3  464.10   14.70
   3   6  -3 1576.58   28.26
   3   6  -3 1790.01   30.57
   2   6  -3  375.56   13.85
   2   6  -3  353.11   10.86
   1  -6  -3  392.05   14.04
   1   6  -3  332.39   10.96
   0  -6  -3  540.50   17.60
   0   6   3  533.05   10.76
   0   6  -3  535.03   15.41
   1   6   3 1806.26   30.24
  -1  -6  -3 1804.00   36.11
   2   6   3  255.93   11.32
  -2  -6  -3  251.96   12.31
   3   6   3    5.14    1.64
  -4   6  -3    5.90    1.20
   4   6   3    4.17    1.55
  -5   6  -3   14.65    1.95
   5  -6   3   18.22    5.46
   5   6   3   10.01    3.05
  -6   6  -3   56.85    4.11
  -7  -6  -3   -0.08    0.68
  -7   6  -3    2.14    1.11
  -8   6  -3   36.95    2.52
  -8  -6  -3   33.67    2.42
 -10  -7   3   13.72    1.59
  -9  -7   3   46.18    3.49
  -8  -7   3  119.60    6.36
  -8   7   3  111.87    5.78
  -7   7   3  238.57    8.38
  -7  -7   3  256.62    9.18
   7  -7  -3  241.54    9.04
   6   7  -3    7.19    2.56
   6  -7  -3   10.33    1.63
  -6  -7   3   12.23    1.90
  -6   7   3    8.89    1.46
   6   7  -3   10.93    1.50
   5   7  -3    0.17    0.75
   4   7  -3   71.14    5.67
   3   7  -3  422.88   11.51
   3   7  -3  369.62   13.24
   2  -7  -3  642.07   18.10
   2   7  -3  608.20   19.12
   1   7  -3    2.98    0.96
   1  -7  -3    5.81    1.73
   0   7  -3   83.79    5.72
   0   7   3   82.98    4.09
   0  -7  -3   83.54    6.73
   1   7   3    2.66    1.02
  -1  -7  -3    3.02    1.53
  -2  -7  -3  799.84   23.09
   2   7   3  812.61   21.32
   3   7   3    0.90    0.85
  -4   7  -3   20.26    2.28
   4   7   3   19.37    4.09
  -5   7  -3   22.93    2.56
   5  -7   3   19.20    5.54
   5   7   3   19.85    4.46
  -6   7  -3   50.74    3.86
  -7   7  -3   20.92    2.32
  -8  -7  -3    5.57    1.07
  -8   7  -3    4.79    0.77
  -8   7  -3    6.52    1.12
 -10  -8   3    0.96    0.77
  -9  -8   3   30.02    3.00
  -8   8   3   81.33    4.86
  -8  -8   3   86.58    5.25
  -7   8   3   51.71    3.81
  -7  -8   3   53.36    4.20
   7  -8  -3   49.06    4.09
  -6   8   3  101.77    5.04
  -6  -8   3  104.58    5.50
   6  -8  -3  103.89    5.39
   6   8  -3  105.06    4.79
   5   8  -3   18.79    3.47
   4   8  -3   84.42    6.44
   3   8  -3  224.95   11.02
   2   8  -3   19.77    3.62
   2  -8  -3   19.54    3.16
   2   8  -3   18.60    2.19
   1   8  -3  471.81   13.07
   1  -8  -3  577.43   17.57
   0  -8  -3  120.07    8.21
   0   8   3  121.17    5.68
   1   8   3  246.37    9.10
  -1  -8  -3  258.11   12.16
  -2  -8  -3  130.22    8.81
   2   8   3  124.75    7.78
   3   8   3    2.32    1.24
  -4   8  -3   72.38    4.35
   4   8   3   71.23    7.86
   5   8   3  277.15   16.99
  -5   8  -3  296.28    9.57
   5  -8   3  314.65   23.83
  -6   8  -3   53.91    3.94
  -7   8  -3    1.03    0.89
  -8   8  -3    4.49    0.78
  -8   8  -3    4.09    0.89
 -10  -9   3   28.23    2.16
  -9  -9   3    4.31    1.45
  -8   9   3    0.95    0.64
  -8  -9   3    0.51    0.80
  -7  -9   3  717.53   16.63
  -7   9   3  685.93   15.48
  -6  -9   3  147.89    6.63
   6  -9  -3  146.97    6.62
  -6   9   3  142.86    6.06
   5   9  -3   96.46    7.96
   4   9  -3    1.02    0.91
   3   9  -3    3.04    1.44
   2   9  -3  319.55    9.35
   2  -9  -3  351.77   13.32
   2   9  -3  356.93   15.98
   1  -9  -3   15.78    2.89
   1   9  -3   13.62    2.03
   0  -9  -3 1004.76   25.88
   0   9   3  981.52   20.84
   1   9   3 1015.71   21.16
  -1  -9  -3  957.40   25.31
   2   9   3  107.82    7.14
  -2  -9  -3  110.09    8.07
   3   9   3    1.39    1.27
   4   9   3   39.07    5.80
  -4   9  -3   38.82    3.19
   5   9   3   71.79    8.45
  -5   9  -3   82.10    4.96
   5  -9   3   76.75   12.08
  -6   9  -3    0.69    0.70
  -7   9  -3    1.18    0.80
  -8   9  -3   39.13    2.45
  -8   9  -3   32.68    2.05
  -8  -9  -3   37.67    2.43
 -10 -10   3   12.59    1.48
  -9 -10   3   21.42    2.43
  -8  10   3   10.27    1.72
  -8 -10   3   11.66    1.97
  -7  10   3    1.71    1.05
  -7 -10   3    1.89    1.53
  -6  10   3   81.72    4.56
  -6 -10   3   84.16    4.99
   6 -10  -3   86.58    5.15
   5  10  -3    0.08    0.63
   4  10  -3   55.11    5.85
   3  10  -3    0.53    0.66
   2  10  -3  440.18   19.03
   2 -10  -3  549.64   17.09
   1 -10  -3   48.78    5.06
   0 -10  -3   72.59    6.54
   0  10   3   69.29    5.55
   1  10   3  622.30   16.45
  -1 -10  -3  579.23   19.26
   2  10   3   38.87    4.29
  -2 -10  -3   37.59    4.74
   3  10   3    8.32    2.43
   4  10   3   13.59    3.36
  -4  10  -3   13.55    1.88
  -5  10  -3   62.17    4.24
   5  10   3   56.11    7.34
   5 -10   3   65.40   11.44
  -6  10  -3    1.50    0.99
  -7  10  -3    5.01    1.18
  -8 -10  -3    7.54    1.10
  -8  10  -3    7.98    1.17
 -10 -11   3   25.34    1.97
  -9 -11   3   12.42    1.80
  -8 -11   3    5.64    1.38
  -7 -11   3  133.73    6.57
  -7  11   3  131.42    6.15
  -6  11   3  113.18    5.43
  -6 -11   3  121.32    6.04
   6 -11  -3  119.67    6.25
   5  11  -3  180.63   11.85
   4  11  -3    9.70    2.74
   3  11  -3  266.98   15.22
   2  11  -3  885.98   28.84
   2 -11  -3 1054.87   25.13
   1 -11  -3  258.74   12.02
   0 -11  -3  117.63    8.56
   0  11   3  112.74    7.84
   1  11   3   60.49    4.88
  -1 -11  -3   58.50    5.85
   2  11   3    9.74    2.26
  -2 -11  -3   11.57    2.59
   3  11   3   48.41    5.55
   4  11   3  133.15   10.54
  -4  11  -3  130.60    5.96
   5 -11   3   49.88   10.26
   5  11   3   58.14    7.58
  -5  11  -3   64.88    4.34
  -6  11  -3   46.60    3.62
  -7  11  -3    1.84    1.04
  -8  11  -3    9.86    1.19
  -8 -11  -3    9.78    1.17
 -10 -12   3    1.44    0.58
  -9 -12   3    0.23    0.74
  -8 -12   3    9.26    1.68
  -7 -12   3  167.21    7.45
   6  12  -3   88.74    9.33
  -6  12   3   78.20    4.50
   6 -12  -3   80.72    5.18
  -6 -12   3   80.39    4.93
  -5 -12   3  158.60    6.56
   5 -12  -3  167.27    6.86
   4  12  -3   -0.13    1.15
   3  12  -3   78.08    8.59
   2 -12  -3   45.64    4.90
   2  12  -3   44.82    6.49
   1 -12  -3    8.08    2.14
   0  12   3    5.95    1.88
   0 -12  -3    1.25    0.80
  -1 -12  -3   32.66    4.39
   1  12   3   31.60    3.71
   2  12   3   43.81    4.85
  -2 -12  -3   44.08    5.06
   3  12   3    0.71    0.67
   4  12   3  121.08   10.14
  -4  12  -3  128.92    5.96
  -5  12  -3    8.51    1.68
  -6  12  -3  154.34    6.59
  -7  12  -3   49.67    3.27
  -8 -12  -3    1.27    0.44
  -8  12  -3    1.26    0.48
  -8  12  -3    1.20    0.47
 -10 -13   3   49.63    2.61
  -9 -13   3    4.66    1.12
  -8 -13   3    2.92    0.99
  -7 -13   3    2.22    1.09
  -6 -13   3  355.48   10.91
   6  13  -3  339.52   19.44
  -5 -13   3   72.17    4.39
   5 -13  -3   78.00    4.70
   4  13  -3    1.62    1.65
   3  13  -3   90.59    9.96
   2  13  -3    9.76    3.11
   2 -13  -3   10.88    2.61
   1 -13  -3  138.42    8.99
   0 -13  -3   28.69    4.24
   0  13   3   30.78    4.70
   1  13   3    6.63    1.84
  -1 -13  -3    2.59    1.53
   2  13   3  135.91    8.83
  -2 -13  -3  130.84    8.94
   3  13   3  418.46   17.71
  -3  13  -3  393.90   10.29
   4  13   3   23.01    4.51
  -4  13  -3   22.86    2.49
  -5  13  -3   94.88    5.20
  -6  13  -3   12.71    1.96
  -7  13  -3    5.13    1.10
  -8  13  -3   11.30    1.21
  -8  13  -3   11.17    1.18
  -8 -13  -3   10.39    1.16
 -10 -14   3   16.59    1.46
  -9 -14   3   13.03    1.73
  -8 -14   3   59.40    4.19
  -7 -14   3  160.17    7.28
  -6 -14   3   45.26    3.72
   6  14  -3   41.87    6.98
  -5 -14   3  102.81    5.34
   5 -14  -3  114.13    5.89
   4  14  -3   18.26    4.76
   3  14  -3   15.29    4.34
   2  14  -3 1631.32   45.78
   2 -14  -3 1850.77   37.18
   1 -14  -3 1680.56   36.26
   0  14   3  120.57   10.21
   0 -14  -3  120.03    9.04
  -1 -14  -3   19.85    3.50
   1  14   3   20.32    3.62
   2  14   3    1.90    1.11
  -2 -14  -3    2.29    1.14
   3  14   3  138.62   10.23
  -3  14  -3  127.97    5.57
   4  14   3  129.87   10.99
  -4  14  -3  129.57    5.96
  -5  14  -3   10.81    1.89
  -6  14  -3    4.51    1.24
  -7  14  -3   37.65    2.76
  -8  14  -3   14.74    1.36
  -8  14  -3   12.62    1.25
  -8 -14  -3   12.57    1.24
 -10 -15   3   17.07    1.42
  -9 -15   3    3.13    1.05
  -8 -15   3   16.39    2.15
  -7 -15   3   33.21    3.32
  -6 -15   3   18.17    2.30
   6  15  -3   15.89    4.61
   5  15  -3    0.89    1.24
  -5 -15   3    1.44    0.56
   4  15  -3  123.98   12.80
   3  15  -3   37.12    7.08
   2 -15  -3   36.14    4.69
   2  15  -3   32.74    6.16
   1 -15  -3  611.08   20.58
   0  15   3  212.41   14.49
   0 -15  -3  207.78   12.14
  -1 -15  -3   19.16    3.51
   1  15   3   19.77    4.17
   2  15   3   49.77    5.77
  -2 -15  -3   52.38    5.72
   3  15   3   11.12    3.02
  -3  15  -3   10.61    1.65
   4  15   3   75.84    8.40
  -4  15  -3   75.90    4.58
  -5  15  -3  146.04    6.56
  -6  15  -3    3.65    1.14
  -7  15  -3    9.87    1.38
  -8  15  -3   34.55    2.01
  -8  15  -3   32.23    1.95
  -8 -15  -3   30.97    1.88
 -10 -16   3    0.18    0.28
  -9 -16   3   23.23    2.27
  -8 -16   3   -0.02    0.93
  -7 -16   3   17.85    2.44
  -6 -16   3   78.09    5.02
   6  16  -3   78.59   11.11
  -5 -16   3   27.80    2.74
   5  16  -3   22.66    5.77
   4  16  -3  154.13   15.25
   3  16  -3    3.44    1.78
   2  16  -3  446.48   23.64
   2 -16  -3  508.31   18.39
   1 -16  -3  423.43   17.14
   0  16   3    1.10    0.82
   0 -16  -3   -0.12    0.93
  -1 -16  -3   48.61    5.73
   1  16   3   45.52    6.52
  -2 -16  -3  129.06    9.05
   2  16   3  123.28    9.61
  -3  16  -3  233.03    7.79
   3  16   3  245.94   14.22
  -4  16  -3  255.91    8.72
   4  16   3  257.94   15.77
  -5  16  -3  313.39    9.90
  -6  16  -3    1.05    0.84
  -7  16  -3    0.24    0.51
  -8  16  -3   12.15    1.13
  -8  16  -3   13.39    1.21
  -8 -16  -3   12.09    1.11
  -9 -17   3   33.48    2.64
  -8 -17   3   -0.03    0.58
  -7 -17   3   72.40    4.79
  -6 -17   3  482.54   13.24
   6  17  -3  485.74   30.10
  -5 -17   3  214.59    8.02
   5  17  -3  147.53   15.97
  -4 -17   3  285.41    8.82
   4  17  -3  210.94   18.87
   3  17  -3   42.72    8.47
   2 -17  -3  370.67   15.97
   1 -17  -3   41.40    5.37
   0 -17  -3  192.38   12.21
  -1 -17  -3  578.23   20.72
   1  17   3  563.74   25.78
  -2  17  -3   65.20    3.75
   2  17   3   73.29    8.00
   3  17   3    4.74    1.73
  -3  17  -3    4.07    1.13
  -4  17  -3  186.66    7.39
   4  17   3  191.90   13.93
  -5  17  -3  124.50    6.02
  -6  17  -3   52.66    3.62
  -7  17  -3    7.90    1.25
  -8  17  -3   11.29    1.06
  -9 -18   3   12.08    1.53
  -8 -18   3    4.07    0.94
  -7 -18   3    6.28    1.66
  -6 -18   3   80.77    5.14
   5  18  -3   36.04    8.45
  -5 -18   3   37.46    3.27
  -4 -18   3   11.99    1.73
   4  18  -3    8.99    4.32
   3  18  -3   59.28   10.25
   2 -18  -3  308.08   14.87
   1 -18  -3  526.50   20.11
   0 -18  -3  105.51    9.19
  -1 -18  -3   42.43    5.44
   1  18   3   40.66    7.37
  -2  18  -3   79.17    4.24
   2  18   3   91.77    9.83
  -3  18  -3  264.86    8.48
   3  18   3  269.94   16.48
  -4  18  -3   90.55    5.10
  -5  18  -3   52.87    3.86
  -6  18  -3    1.22    0.68
  -7  18  -3   32.79    2.34
  -9 -19   3    9.62    1.35
  -8 -19   3   34.53    2.89
  -7 -19   3   18.17    2.32
  -6 -19   3  170.79    7.53
  -5 -19   3   16.51    2.16
   5  19  -3   13.48    5.31
  -4 -19   3  210.19    7.67
   4  19  -3  161.17   18.24
   3  19  -3    5.07    3.05
   2 -19  -3  106.69    8.91
   1 -19  -3  271.53   14.60
   0 -19  -3  250.01   14.53
  -1 -19  -3   44.27    5.66
  -2  19  -3   -0.04    0.31
   2  19   3    1.05    1.11
  -3  19  -3   13.47    1.90
  -4  19  -3  235.27    8.41
  -5  19  -3   14.91    2.06
  -6  19  -3    1.13    0.40
  -7  19  -3   24.30    1.92
  -9 -20   3   53.82    2.97
  -8 -20   3    2.60    0.74
  -7 -20   3   31.85    3.16
  -6 -20   3    0.52    0.60
   5  20  -3   12.71    5.81
  -5 -20   3   15.71    2.25
   4  20  -3   90.20   14.00
  -4 -20   3   90.32    5.00
   3  20  -3    0.80    2.35
  -3 -20   3    0.76    0.56
   2 -20  -3  100.56    8.92
   1 -20  -3   27.10    4.60
   0 -20  -3   81.47    8.40
  -1  20  -3   35.09    2.91
  -2  20  -3   13.52    1.73
  -3  20  -3   65.76    4.15
  -4  20  -3    4.40    1.07
  -5  20  -3   35.22    3.06
  -6  20  -3    0.89    0.39
  -7  20  -3   26.26    1.98
  -9 -21   3    1.07    0.53
  -8 -21   3    1.33    0.41
  -7 -21   3   19.65    2.50
  -6 -21   3  296.03   10.14
  -5 -21   3  353.70   11.06
   5  21  -3  352.41   29.67
  -4 -21   3   49.14    3.73
   4  21  -3   54.37   11.21
   3  21  -3   72.71    5.65
   3 -21  -3   75.29    8.18
  -3 -21   3   76.11    4.46
   3  21  -3   78.18   12.59
  -2 -21   3  340.30    9.63
   2 -21  -3  344.01   17.27
   1 -21  -3  314.55   16.51
   0  21  -3   17.85    2.23
   0 -21  -3   16.85    3.89
  -1  21  -3   27.36    2.63
  -2  21  -3    2.65    0.57
  -3  21  -3   16.42    2.07
  -4  21  -3    1.23    0.72
  -5  21  -3    0.21    0.76
  -6  21  -3    0.26    0.49
  -7  21  -3   20.29    1.73
  -9 -22   3    1.30    0.53
  -8 -22   3   21.98    2.15
  -7 -22   3    1.56    0.99
  -6 -22   3   22.42    2.69
   5  22  -3  942.83   50.57
  -5 -22   3  952.59   19.95
  -4 -22   3   12.49    1.89
   4  22  -3   14.31    6.04
   3  22  -3  179.40    9.31
  -3 -22   3  191.75    7.35
   3 -22  -3  177.84   12.84
   2  22  -3  241.13   11.55
  -2 -22   3  253.54    8.37
   2 -22  -3  262.66   15.39
   1  22  -3  251.36   10.21
  -1 -22   3  244.31    7.93
   0 -22   3   11.34    1.63
   0  22  -3   11.71    1.82
  -1  22  -3  101.36    5.15
  -2  22  -3   17.84    2.16
  -3  22  -3    3.41    0.79
  -4  22  -3   -1.44    1.08
  -5  22  -3   11.16    1.67
  -6  22  -3    4.83    0.76
  -7  22  -3   17.17    1.49
  -9 -23   3    0.22    0.32
  -8 -23   3   26.69    2.33
  -7 -23   3   33.35    3.15
  -6 -23   3  104.31    5.82
  -5 -23   3    3.80    1.37
   4  23  -3    3.10    4.17
  -4 -23   3    4.44    1.19
   3  23  -3   44.41    4.69
  -3 -23   3   49.96    3.75
   3 -23  -3   53.56    7.17
   3  23  -3   49.52    9.88
   2  23  -3   60.00    5.81
  -2 -23   3   65.53    4.20
   2 -23  -3   69.60    8.08
  -1 -23   3   64.56    4.03
   1  23  -3   61.63    4.90
   0 -23   3  293.03    8.84
   0  23  -3  301.67   10.03
  -1  23  -3    1.54    0.83
  -2  23  -3   11.57    1.87
  -3  23  -3   -0.02    0.55
  -4  23  -3   43.11    3.42
  -5  23  -3   -0.30    0.66
  -6  23  -3   23.66    2.25
  -7  23  -3    3.30    0.73
  -7  23  -3    3.91    0.72
  -9 -24   3   19.78    1.48
  -8 -24   3    0.32    0.48
  -7 -24   3    4.16    1.23
  -6 -24   3    0.99    0.48
  -5 -24   3   28.11    3.01
  -4 -24   3   71.52    4.71
   4 -24  -3   86.75   10.27
   4  24  -3   70.53   13.46
  -3 -24   3   83.85    4.98
   3 -24  -3   86.66    9.45
   2  24  -3   44.85    5.12
  -2 -24   3   45.33    3.50
   2 -24  -3   46.10    6.69
  -1 -24   3   41.23    3.26
   1  24  -3   37.10    3.77
   1 -24  -3   47.40    6.79
   0  24  -3   17.78    2.28
   0 -24   3   18.15    2.11
  -1  24  -3  187.86    7.38
  -2  24  -3   18.73    2.29
  -3  24  -3  253.11    8.79
  -4  24  -3   14.71    2.05
  -5  24  -3   39.92    3.11
  -6  24  -3   10.68    1.43
  -7  24  -3   10.78    1.09
  -7  24  -3   11.02    1.17
  -8 -25   3    0.82    0.54
  -7 -25   3   49.31    3.58
  -6 -25   3   -0.41    0.61
  -5 -25   3   20.39    2.44
  -4 -25   3   73.15    4.81
  -3 -25   3  117.06    6.00
   3 -25  -3  127.84   11.82
   2  25  -3    6.97    2.17
  -2 -25   3    7.80    1.45
   2 -25  -3    8.67    2.96
  -1 -25   3  262.49    8.80
   0 -25   3  168.14    6.73
   0  25  -3  176.37    7.57
  -1  25  -3   64.10    4.28
  -2  25  -3  260.71    8.87
  -3  25  -3    2.76    1.23
  -4  25  -3   17.65    2.40
  -5  25  -3   32.29    2.83
  -6  25  -3    7.65    1.19
  -7  25  -3   -0.09    0.19
  -8 -26   3   24.47    2.00
  -7 -26   3   10.99    1.69
  -6 -26   3    1.64    0.77
  -5 -26   3   49.42    3.96
  -4 -26   3    6.67    1.57
  -3 -26   3    9.97    1.75
   3 -26  -3    9.74    3.31
   2  26  -3    0.86    1.20
  -2 -26   3    1.58    0.44
  -1 -26   3    3.81    1.02
   0 -26   3    2.85    0.94
   0  26  -3    2.17    0.48
  -1  26  -3   66.72    4.37
  -2  26  -3  144.72    6.55
  -3  26  -3    2.11    0.94
  -4  26  -3    6.85    1.52
  -5  26  -3   12.62    1.75
  -6  26  -3    1.00    0.43
  -8 -27   3    9.00    1.17
  -7 -27   3    1.45    0.66
  -6 -27   3   86.87    5.05
  -5 -27   3   88.72    5.37
  -4 -27   3  100.90    5.75
  -3 -27   3  219.61    8.57
   2  27  -3  180.70   10.15
  -2 -27   3  172.61    7.38
  -1 -27   3  309.42    9.93
   0 -27   3   13.77    1.91
   0  27  -3   11.97    1.85
  -1  27  -3    3.88    0.79
   1 -27   3    3.05    0.88
  -2  27  -3    0.63    0.72
  -3  27  -3    0.84    0.90
  -4  27  -3   57.37    3.96
  -5  27  -3    2.77    1.04
  -6  27  -3    0.49    0.35
  -6  27  -3    0.11    0.34
  -8 -28   3    8.63    1.09
  -7 -28   3    9.54    1.48
  -6 -28   3    4.71    1.07
  -5 -28   3   61.25    4.39
  -4 -28   3  170.72    7.58
  -3 -28   3   53.48    4.17
   2  28  -3  142.04    8.64
  -2 -28   3  130.18    6.46
  -1 -28   3   65.38    4.43
   0 -28   3    0.62    0.52
   0  28  -3   -1.23    1.11
   1 -28   3   18.50    2.29
  -1  28  -3   17.89    2.21
  -2  28  -3   94.43    5.29
  -3  28  -3    7.57    1.51
  -4  28  -3   32.64    3.00
  -5  28  -3   45.85    3.07
  -6  28  -3   13.82    1.33
  -6  28  -3   11.02    1.21
  -8 -29   3    1.33    0.40
  -7 -29   3    1.07    0.67
  -6 -29   3   -0.40    0.48
  -5 -29   3   85.90    5.14
  -4 -29   3   26.77    2.94
  -3 -29   3   26.14    2.89
   2  29  -3   54.44    5.17
  -2 -29   3   52.41    4.11
  -1 -29   3  104.77    5.69
   0 -29   3   63.32    4.25
   0  29  -3   61.90    4.49
   1 -29   3    1.79    0.91
  -1  29  -3    0.37    0.85
   2 -29   3    5.60    1.35
  -2  29  -3    3.56    1.04
  -3  29  -3    7.77    1.38
  -3  29  -3    7.90    1.51
  -4  29  -3    9.09    1.52
  -4  29  -3   10.31    1.65
   5 -29   3    5.78    1.03
  -5  29  -3    4.16    0.92
  -5  29  -3    4.93    1.04
  -6  29  -3   52.86    2.52
  -7 -30   3    0.69    0.32
  -6 -30   3    2.86    0.70
  -5 -30   3    1.21    0.54
  -4 -30   3   13.24    2.09
  -3 -30   3  142.66    6.85
  -2 -30   3  103.93    5.77
   1  30  -3   21.28    3.15
  -1 -30   3   16.84    2.26
   0 -30   3   11.81    1.88
   1 -30   3   19.82    2.40
  -1  30  -3   19.21    2.33
   2 -30   3    2.94    1.13
  -2  30  -3    0.93    0.39
   3 -30   3    0.79    0.58
  -3  30  -3   -1.22    0.92
  -4  30  -3   20.11    2.15
  -4  30  -3   18.26    1.92
   5 -30   3   28.15    2.10
  -5  30  -3   25.09    2.05
  -5  30  -3   24.92    1.97
  -6  30  -3    6.76    0.82
  -7 -31   3   -1.40    0.61
  -6 -31   3    0.42    0.38
  -5 -31   3   25.67    2.69
  -4 -31   3   15.89    2.19
  -3 -31   3  107.14    5.87
  -2 -31   3    2.33    1.26
   1  31  -3  130.47    7.49
  -1 -31   3  117.77    6.12
   0 -31   3   13.71    1.97
   1 -31   3    0.90    0.63
  -1  31  -3   -1.09    1.06
   2 -31   3    4.01    1.15
  -2  31  -3    2.85    0.83
   3 -31   3    2.33    0.89
  -3  31  -3    0.16    0.56
  -4  31  -3    7.23    1.15
   4 -31   3    7.26    1.33
  -5  31  -3   24.02    1.74
   5 -31   3   23.28    1.77
  -5  31  -3   24.37    1.96
  -7 -32   3    7.41    1.01
  -6 -32   3    3.52    0.97
  -5 -32   3   24.46    2.53
  -4 -32   3   -0.57    0.74
  -3 -32   3    6.02    1.48
  -2 -32   3  205.12    8.19
   1  32  -3   13.13    2.36
  -1 -32   3   12.19    1.90
   0 -32   3   10.32    1.80
   1 -32   3    0.77    0.49
  -1  32  -3   -2.68    0.93
   2 -32   3    3.88    1.16
  -2  32  -3    0.82    0.36
   3 -32   3    1.34    0.60
  -3  32  -3    1.17    0.46
   4 -32   3    2.49    0.78
  -4  32  -3    1.13    0.45
   5 -32   3    3.54    0.68
  -5  32  -3    2.29    0.52
  -7 -33   3   -0.33    0.38
  -6 -33   3    4.36    1.00
  -5 -33   3   41.84    3.22
  -4 -33   3   46.61    3.61
  -3 -33   3  192.10    7.72
  -2 -33   3    1.09    0.93
   1  33  -3  216.18    8.85
  -1 -33   3  200.15    7.96
   0 -33   3   85.46    5.02
   1 -33   3   63.54    4.20
   2 -33   3  174.56    6.83
  -2  33  -3  178.04    7.04
   3 -33   3    0.77    0.58
  -3  33  -3   -0.71    0.79
   4 -33   3   20.41    1.91
  -4  33  -3   18.35    1.84
  -5  33  -3   51.81    2.54
  -6 -34   3   10.31    1.38
  -5 -34   3    0.54    0.40
  -4 -34   3    7.03    1.36
  -3 -34   3   -0.09    0.65
  -2 -34   3  148.45    6.69
   1  34  -3   71.17    4.69
  -1 -34   3   61.86    4.28
   0  34  -3   48.66    3.97
   0 -34   3   45.28    3.58
   1 -34   3  138.05    6.19
   2 -34   3    6.56    1.29
  -2  34  -3    3.81    0.91
   3 -34   3    3.68    0.83
  -3  34  -3    2.97    0.73
   4 -34   3   11.09    1.29
  -4  34  -3   10.57    1.30
  -6 -35   3    0.37    0.26
  -5 -35   3    9.15    1.38
  -4 -35   3    4.95    1.05
  -3 -35   3    1.75    0.76
  -2 -35   3   70.34    4.41
  -1 -35   3   26.67    2.73
   0 -35   3    7.66    1.50
   0  35  -3    7.79    1.55
   1 -35   3   78.70    4.53
   2 -35   3    8.97    1.48
   3 -35   3    1.52    0.53
   4 -35   3    1.05    0.42
  -6 -36   3   19.03    1.56
  -5 -36   3    5.18    0.99
  -4 -36   3    7.72    1.31
  -3 -36   3   10.29    1.65
  -2 -36   3  155.62    6.49
  -1 -36   3   80.48    4.61
   0  36  -3  202.93    7.38
   0 -36   3  198.56    7.35
   1 -36   3    4.46    1.02
   2 -36   3    0.15    0.30
   3 -36   3   -0.14    0.25
  -5 -37   3    1.99    0.59
  -4 -37   3    0.66    0.42
  -3 -37   3    0.79    0.60
  -2 -37   3    1.58    0.70
  -1 -37   3    1.20    0.66
   0 -37   3    0.17    0.42
   0  37  -3    0.89    0.56
  -1  37  -3    1.43    0.60
   1 -37   3    0.59    0.28
   2 -37   3    4.80    0.93
   3 -37   3   22.17    1.83
  -5 -38   3   19.54    1.65
  -4 -38   3    0.06    0.24
  -3 -38   3   68.51    3.79
  -2 -38   3    6.45    1.21
  -1 -38   3   12.64    1.67
   0 -38   3    0.94    0.54
  -1  38  -3   27.78    2.34
   1 -38   3   26.81    2.34
  -2  38  -3    9.45    1.32
   2 -38   3   10.72    1.35
  -3  38  -3    8.89    1.13
   3 -38   3    8.61    1.03
  -4 -39   3   49.79    2.81
  -3 -39   3   67.22    3.55
  -2 -39   3   54.00    3.34
  -1 -39   3   30.36    2.46
   0 -39   3    0.00    0.25
  -1  39  -3  141.26    4.92
   1 -39   3  150.10    5.37
  -2  39  -3    4.80    0.82
   2 -39   3    4.52    0.83
  -4 -40   3   52.06    2.65
  -3 -40   3    0.74    0.51
  -2 -40   3    5.88    1.02
  -1 -40   3    6.56    1.07
   0 -40   3   40.46    2.69
   1 -40   3   14.68    1.52
   2 -40   3   19.46    1.54
  -3 -41   3    0.76    0.40
  -2 -41   3    3.36    0.72
  -1 -41   3    0.17    0.25
   0 -41   3    0.63    0.45
   1 -41   3    0.76    0.33
  -2 -42   3    0.83    0.36
  -1 -42   3    0.12    0.19
   0 -42   3    1.37    0.42
 -10   0   4    1.72    0.87
  -9   0   4   71.20    4.26
  -8   0   4  166.20    7.05
   8   0  -4  164.53    7.05
  -7   0   4   61.34    4.08
   7   0  -4   56.64    3.83
  -6   0   4   63.53    3.91
   6   0  -4   70.61    4.08
   5   0  -4   35.80    5.02
   4   0  -4  148.28    9.58
   3   0  -4   21.30    3.61
   2   0  -4   68.63    6.41
   1   0  -4  255.17   12.46
   0   0  -4   79.91    7.15
  -1   0  -4 1825.61   40.23
   2   0   4  303.02   13.75
   3   0   4    6.90    2.32
   4   0   4   49.85    7.02
  -4   0  -4   45.82    3.45
  -5   0  -4   75.84    4.62
  -6   0  -4   31.68    2.82
  -7   0  -4   10.54    1.39
  -8   0  -4    2.04    0.53
 -10  -1   4   10.75    1.44
  -9   1   4    1.42    1.48
  -9  -1   4    1.08    1.59
  -8  -1   4   -0.34    0.80
   8  -1  -4    0.79    0.60
   8   1  -4    0.76    0.76
  -8   1   4    0.14    0.55
  -7   1   4   37.34    3.20
  -7  -1   4   41.27    3.35
   7  -1  -4   37.55    3.12
   7   1  -4   40.38    3.21
   6   1  -4    2.78    0.74
  -6   1   4    2.02    0.83
  -6  -1   4    2.37    0.79
   6  -1  -4    2.55    0.84
   5   1  -4  425.45   17.48
   5  -1  -4  404.73   17.68
   4   1  -4    3.32    1.41
   4  -1  -4    3.17    1.48
   3   1  -4  505.44   17.98
   3  -1  -4  632.89   20.08
   2   1  -4   30.10    4.19
   2  -1  -4   31.32    4.40
   1   1  -4  195.70   10.82
   1  -1  -4  189.55   10.94
   0   1  -4  632.65   20.72
   0  -1  -4  626.15   21.12
  -1  -1  -4  386.96   17.08
  -1   1  -4  397.18   17.06
   2  -1   4  131.58    9.05
   3  -1   4    2.10    1.30
   3   1   4    0.44    0.77
  -4   1  -4  102.51    5.26
  -4  -1  -4  107.27    5.40
   4  -1   4   99.82   10.08
  -5   1  -4   15.84    2.23
  -5  -1  -4   13.58    1.94
  -6   1  -4    1.22    1.23
  -6  -1  -4    2.09    1.19
  -7   1  -4    5.93    1.36
  -7  -1  -4    3.55    0.98
  -8   1  -4    5.89    0.74
  -8  -1  -4    5.82    0.71
 -10  -2   4    0.56    0.60
  -9  -2   4   41.36    3.22
  -9   2   4   42.29    3.50
   8  -2  -4    4.11    1.24
   8   2  -4    2.06    0.86
  -8   2   4    2.73    0.89
  -8  -2   4    4.21    1.57
  -7   2   4  119.98    5.73
  -7  -2   4  117.52    5.76
   7  -2  -4  113.26    5.60
   7   2  -4  112.94    5.41
   6  -2  -4    0.73    0.53
   6   2  -4    0.81    0.38
  -6   2   4    1.15    0.62
  -6  -2   4    0.50    0.30
   5  -2  -4    9.73    2.71
   4   2  -4   83.29    6.94
   4  -2  -4  113.00    8.67
   3   2  -4  151.69    9.32
   3  -2  -4  179.03   10.45
   2   2  -4  112.81    7.85
   2  -2  -4  117.87    8.59
   1   2  -4   69.61    6.22
   1  -2  -4   70.71    6.68
   0   2  -4   41.55    4.99
   0  -2  -4   37.76    5.03
  -1  -2  -4   95.80    8.27
  -1   2  -4   99.83    8.33
   2  -2   4  117.90    8.71
   3  -2   4   61.73    7.14
  -4   2  -4   73.39    4.40
   4  -2   4   77.05    8.90
  -5   2  -4   60.26    4.11
  -5  -2  -4   63.27    4.25
  -6  -2  -4    0.62    0.46
  -6   2  -4    0.88    0.58
  -7   2  -4   29.11    2.35
  -7  -2  -4   41.91    2.81
  -8   2  -4    0.85    0.35
 -10  -3   4    6.97    1.18
  -9   3   4   57.54    3.83
  -9  -3   4   53.85    3.79
  -8   3   4  200.41    7.74
  -8  -3   4  209.92    8.05
   8  -3  -4  198.26    8.01
   8   3  -4  212.46    7.99
  -7  -3   4   31.41    2.99
   7   3  -4   32.41    2.84
  -7   3   4   31.42    2.84
   7  -3  -4   29.46    2.86
  -6   3   4   34.97    2.85
   6  -3  -4   34.36    5.67
   6  -3  -4   35.02    2.94
   6   3  -4   35.52    2.91
  -6  -3   4   35.79    3.02
   5  -3  -4   25.32    4.37
   4   3  -4  400.02   15.39
   4  -3  -4  363.63   16.17
   3   3  -4   10.12    2.39
   3  -3  -4    9.23    2.27
   2  -3  -4   49.18    5.51
   2   3  -4   43.64    4.77
   1   3  -4  601.17   19.08
   1  -3  -4  619.41   20.91
   0   3  -4  120.64    8.49
   0  -3  -4  120.13    9.11
  -1   3  -4   60.21    6.50
  -1  -3  -4   52.44    6.20
  -2  -3  -4  248.18   14.25
   2  -3   4  251.49   13.02
   3  -3   4   -0.80    1.59
   4  -3   4   18.88    4.30
  -4   3  -4   19.89    2.25
  -5   3  -4   27.63    2.79
  -5  -3  -4   26.71    2.90
  -6   3  -4   54.59    3.71
  -6  -3  -4   43.16    3.35
  -7   3  -4   97.96    4.31
  -7  -3  -4   98.67    4.27
  -8   3  -4    5.18    0.95
 -10  -4   4   15.30    1.65
  -9   4   4    0.74    0.66
  -9  -4   4   -0.62    0.53
  -8   4   4  117.26    5.82
  -8  -4   4  117.91    6.11
   8  -4  -4  109.44    5.95
   8   4  -4  124.81    6.05
  -7  -4   4  289.00    9.56
  -7   4   4  287.18    9.12
   7  -4  -4  286.50    9.40
   7   4  -4  280.87    8.83
  -6  -4   4  107.52    5.30
   6  -4  -4  106.65   10.03
  -6   4   4  108.54    5.09
   6  -4  -4  111.74    5.31
   6   4  -4  108.85    5.16
   5  -4  -4  173.33   11.79
   4   4  -4    1.98    1.06
   4  -4  -4    0.95    0.49
   3   4  -4   26.13    3.65
   3  -4  -4   31.88    4.40
   2   4  -4  153.10    8.84
   2  -4  -4  192.55   11.14
   1   4  -4  101.87    7.33
   1  -4  -4  105.75    8.49
   0   4  -4  472.39   17.25
   0  -4  -4  466.78   18.58
  -1  -4  -4  942.49   27.51
  -2  -4  -4  208.79   13.02
  -3   4  -4   11.07    1.57
   3  -4   4   11.27    3.01
  -4   4  -4  119.98    5.73
   4  -4   4  115.70   11.44
  -5   4  -4  125.34    5.99
  -6   4  -4   47.74    3.53
  -6  -4  -4   36.76    3.15
  -7   4  -4   30.32    2.44
  -7  -4  -4   59.69    3.94
  -8   4  -4   55.40    2.27
 -10  -5   4    2.06    0.77
  -9   5   4   23.94    2.38
  -9  -5   4   23.00    2.37
  -8   5   4   21.43    2.53
  -8  -5   4   24.45    2.75
   8   5  -4   24.91    2.72
   8  -5  -4   20.49    2.67
  -7   5   4   81.48    4.68
   7  -5  -4   85.59    5.08
   7   5  -4   87.42    4.74
  -7  -5   4   85.57    5.07
  -6   5   4  446.61   11.11
  -6  -5   4  446.24   11.67
   6  -5  -4  431.09   21.02
   6  -5  -4  469.60   11.73
   6   5  -4  451.99   11.34
   5  -5  -4   36.47    5.38
   4  -5  -4  542.99   20.11
   3   5  -4    0.20    0.53
   3  -5  -4    1.09    1.06
   2  -5  -4  160.95   10.15
   2   5  -4  136.38    8.23
   1   5  -4  401.98   14.73
   1  -5  -4  415.49   17.34
   0  -5  -4  658.05   22.54
   0   5  -4  657.77   20.45
  -1  -5  -4   75.17    7.37
  -2  -5  -4   91.82    8.57
  -3   5  -4  166.35    6.32
   3  -5   4  179.11   13.02
   4  -5   4   14.44    4.04
  -4   5  -4   19.52    2.26
  -5   5  -4   51.13    3.80
  -6  -5  -4    5.02    1.29
  -6   5  -4    7.98    1.53
  -7   5  -4  287.99    7.59
  -7  -5  -4  271.42    7.28
 -10  -6   4    6.12    1.14
  -9   6   4    3.90    1.09
  -9  -6   4    2.77    0.96
  -8   6   4   62.11    4.14
  -8  -6   4   57.89    4.20
   8  -6  -4   56.27    4.28
   8   6  -4   64.57    4.36
  -7   6   4  413.43   11.26
  -7  -6   4  420.43   11.88
   7  -6  -4  412.58   11.92
   7   6  -4  432.03   11.24
   6  -6  -4    1.08    0.61
  -6   6   4    0.50    0.31
  -6  -6   4   -0.80    0.70
   6   6  -4    0.75    0.55
   5  -6  -4    2.75    1.43
   4  -6  -4    9.64    2.66
   3   6  -4  661.51   18.41
   3  -6  -4  613.68   21.19
   2   6  -4   39.06    4.21
   2  -6  -4   44.14    5.30
   1   6  -4   35.30    4.13
   1  -6  -4   42.19    5.35
   0   6  -4 1215.39   28.88
   0  -6  -4 1172.24   31.33
  -1  -6  -4  407.50   17.69
  -2  -6  -4   44.20    5.95
   3  -6   4   22.13    4.70
  -3   6  -4   20.44    2.12
  -4   6  -4  190.70    7.25
   4  -6   4  196.83   15.74
  -5   6  -4   10.48    1.73
  -6   6  -4   21.35    2.30
  -6  -6  -4   15.75    2.08
  -7   6  -4   25.32    2.36
  -7  -6  -4   28.77    2.68
 -10  -7   4   12.61    1.47
  -9  -7   4    0.67    0.86
   8   7  -4   10.92    1.77
  -8  -7   4   11.65    2.24
  -8   7   4   10.73    1.86
   7  -7  -4    1.43    0.91
  -7   7   4    1.75    0.78
  -7  -7   4    0.42    0.64
   7   7  -4    1.55    0.88
  -6  -7   4   52.84    3.82
  -6   7   4   51.59    3.46
   6  -7  -4   57.42    3.90
   6   7  -4   55.95    3.72
   5  -7  -4   12.99    3.18
   5  -7  -4   17.92    2.03
   4  -7  -4  112.98    9.07
   3   7  -4   39.16    4.09
   3  -7  -4   37.09    5.01
   2   7  -4  102.87    6.80
   2  -7  -4  119.98    8.86
   1   7  -4  162.13    8.95
   1  -7  -4  204.47   12.21
   0   7  -4  470.26   16.85
   0  -7  -4  447.25   18.49
  -1  -7  -4  311.46   15.45
  -2  -7  -4   42.31    5.79
  -3   7  -4  153.47    6.13
  -4   7  -4  558.90   13.30
   4  -7   4  598.45   28.43
  -5   7  -4    2.60    1.42
  -6   7  -4   82.07    4.52
  -6  -7  -4   61.25    3.90
  -7   7  -4   16.44    1.74
  -7   7  -4   12.38    1.34
  -7  -7  -4   15.20    1.56
 -10  -8   4   19.23    1.74
  -9  -8   4   13.44    2.01
  -8   8   4  219.91    7.89
  -8  -8   4  212.35    8.21
   8   8  -4  212.68    8.25
  -7   8   4   60.64    4.04
  -7  -8   4   61.84    4.30
   7  -8  -4   59.84    4.45
   7   8  -4   58.25    3.95
  -6   8   4   31.76    2.75
  -6  -8   4   28.55    2.79
   6  -8  -4   29.95    2.90
   6   8  -4   30.29    2.74
   5  -8  -4   56.06    3.57
   5   8  -4   53.15    3.60
   4  -8  -4    0.47    0.78
   3  -8  -4   55.04    6.11
   2   8  -4   31.67    3.62
   2  -8  -4   38.47    5.08
   1  -8  -4  540.96   20.38
   1   8  -4  439.95   15.10
   0  -8  -4   72.59    7.38
  -1  -8  -4 1104.98   30.96
  -2  -8  -4   10.26    2.83
  -3   8  -4  192.00    6.88
   4  -8   4    9.87    3.57
  -4   8  -4    8.35    1.61
  -5   8  -4  304.61    9.52
  -6   8  -4  145.93    5.96
  -6  -8  -4  103.69    5.02
  -7  -8  -4    0.72    0.49
  -7   8  -4    1.49    0.50
  -7   8  -4    2.06    0.74
 -10  -9   4    7.49    1.10
  -9  -9   4   22.59    2.40
  -8   9   4    0.66    0.70
  -8  -9   4    1.08    1.28
  -7   9   4   60.94    4.00
  -7  -9   4   56.42    4.11
   7  -9  -4   59.75    4.52
   7   9  -4   64.54    4.18
   6  -9  -4    2.03    0.90
  -6   9   4    1.47    0.72
   6   9  -4    1.52    0.55
  -6  -9   4    1.31    0.68
  -5  -9   4  207.53    7.47
   5  -9  -4  214.30    7.30
   5   9  -4  213.94    7.54
   4  -9  -4    1.95    1.03
   3  -9  -4   15.30    3.17
   2   9  -4  471.13   14.52
   2  -9  -4  402.15   16.87
   1   9  -4  407.84   14.35
   1  -9  -4  461.36   18.94
   0  -9  -4 1250.92   33.06
  -1  -9  -4   17.70    3.89
  -2  -9  -4   12.21    3.25
  -3   9  -4    2.33    0.88
  -4   9  -4   49.99    3.64
   4  -9   4   54.96    8.90
  -5   9  -4    6.91    1.69
  -6   9  -4   35.32    2.97
  -6  -9  -4   28.62    2.66
  -7  -9  -4    1.28    0.40
  -7   9  -4    1.85    0.56
  -7   9  -4    1.67    0.56
 -10 -10   4    0.36    0.55
  -9 -10   4    3.98    1.16
  -8 -10   4    5.44    1.28
   7 -10  -4    2.85    1.12
   7  10  -4    4.02    1.08
  -7  10   4    4.76    1.17
  -7 -10   4    2.50    0.84
  -6  10   4  115.52    5.30
  -6 -10   4  111.06    5.76
   6 -10  -4  117.59    5.97
   6  10  -4  118.46    5.68
  -5 -10   4  104.96    5.26
   5 -10  -4  106.34    5.13
   5  10  -4  112.28    5.44
   4 -10  -4    0.09    0.64
   3 -10  -4   15.18    3.10
   2  10  -4  150.87    7.79
   2 -10  -4  118.07    9.01
   1 -10  -4   10.67    2.81
   0 -10  -4  294.16   15.21
  -1 -10  -4  326.75   16.23
  -2 -10  -4  110.81    9.39
  -3  10  -4   22.16    2.27
   4 -10   4    4.14    3.06
  -4  10  -4    3.06    1.01
  -5  10  -4   66.04    4.24
  -6  10  -4  100.99    4.86
  -7 -10  -4    3.31    0.73
  -7  10  -4    3.61    0.74
  -7  10  -4    5.11    0.98
 -10 -11   4   21.66    1.73
  -9 -11   4   18.42    2.07
  -8 -11   4    3.33    1.06
   7 -11  -4   16.26    2.41
  -7 -11   4   12.98    1.92
   7  11  -4   15.58    2.08
  -6  11   4   16.76    2.01
  -6 -11   4   16.25    2.16
   6 -11  -4   16.94    2.29
   6  11  -4   16.65    2.15
   5 -11  -4    2.76    0.80
  -5 -11   4    1.77    0.63
   5  11  -4    2.49    0.83
   4 -11  -4   15.00    3.48
   3 -11  -4   10.82    2.78
   2 -11  -4   -0.23    0.77
   1 -11  -4 1113.73   31.20
   0 -11  -4 1384.31   35.77
  -1 -11  -4   51.63    6.41
  -2 -11  -4  102.58    9.11
  -3  11  -4   31.28    2.72
  -4  11  -4    1.51    0.85
  -5  11  -4   98.14    5.12
  -6  11  -4    3.24    1.09
  -7  11  -4   24.67    1.90
  -7  11  -4   19.83    1.69
  -7 -11  -4   20.01    1.64
 -10 -12   4    1.48    0.44
  -9 -12   4    3.60    1.10
  -8 -12   4   19.15    2.33
  -7 -12   4  181.69    7.61
   7  12  -4  171.96    7.24
  -6 -12   4   27.79    2.89
   6 -12  -4   28.37    3.03
   6  12  -4   25.92    2.74
  -5 -12   4   55.76    3.84
   5 -12  -4   55.04    3.77
   5  12  -4   57.85    4.00
   4 -12  -4    4.05    1.51
   3 -12  -4  174.88   11.43
   2 -12  -4   47.70    5.76
   1 -12  -4  446.63   19.13
   0 -12  -4  159.73   11.36
  -1 -12  -4   28.03    4.70
  -2 -12  -4  250.16   14.44
  -3  12  -4   10.40    1.59
  -4  12  -4  368.07   10.43
  -5  12  -4  175.95    6.95
  -6  12  -4   98.15    4.72
  -7 -12  -4    0.00    0.21
  -7  12  -4    0.69    0.44
  -7  12  -4    0.85    0.49
 -10 -13   4    0.72    0.29
  -9 -13   4   23.78    2.27
  -8 -13   4    0.25    0.47
  -7 -13   4   -0.06    0.52
  -6 -13   4  739.52   16.69
   6 -13  -4  749.10   17.49
   6  13  -4  754.94   16.80
   5 -13  -4   52.75    3.77
   5  13  -4   52.20    3.90
  -5 -13   4   49.40    3.65
   4 -13  -4   45.82    6.21
   3 -13  -4    0.32    0.48
   2 -13  -4  122.94    9.45
   1 -13  -4  399.88   18.26
   0 -13  -4    0.99    0.68
  -1 -13  -4   -0.24    0.48
  -2 -13  -4    0.85    1.32
  -2  13  -4    1.37    0.75
  -3  13  -4    8.53    1.51
  -4  13  -4  219.11    7.83
  -5  13  -4  123.05    5.74
  -6  13  -4   11.69    1.60
  -7  13  -4   11.20    1.25
  -7  13  -4   10.09    1.21
  -7 -13  -4    9.01    1.02
 -10 -14   4    1.59    0.47
  -9 -14   4    5.56    1.20
  -8 -14   4    0.31    0.52
  -7 -14   4  153.08    6.97
  -6 -14   4   75.46    4.87
   6 -14  -4   75.21    5.13
   6  14  -4   75.22    4.88
  -5 -14   4  180.64    7.28
   5 -14  -4  181.12    7.39
   5  14  -4  189.25    7.74
   4 -14  -4  131.33   10.76
   4 -14  -4  140.95    5.89
   4  14  -4  150.53    6.75
   3 -14  -4  178.68   11.90
   2 -14  -4   10.72    2.75
   1 -14  -4    6.91    2.34
   0 -14  -4  169.16   12.06
  -1 -14  -4    1.83    1.53
  -2 -14  -4  200.74   12.98
  -2  14  -4  176.72    6.51
  -3  14  -4   32.63    2.84
  -4  14  -4   13.28    1.89
  -5  14  -4    6.79    1.38
  -6  14  -4    2.15    0.79
  -7 -14  -4   -0.14    0.25
  -7  14  -4   -0.55    0.40
 -10 -15   4    4.94    0.75
  -9 -15   4   10.19    1.46
  -8 -15   4   24.50    2.56
  -7 -15   4   79.75    5.02
  -6 -15   4   17.29    2.32
   6  15  -4   15.86    2.14
  -5 -15   4  256.92    8.85
   5 -15  -4  271.53   17.59
   5 -15  -4  264.48    9.22
   5  15  -4  273.39    9.67
   4 -15  -4    0.18    0.43
   4  15  -4    0.20    0.57
  -4 -15   4    0.10    0.25
   4 -15  -4    0.93    1.47
   3 -15  -4    6.63    2.20
   2 -15  -4   38.81    5.44
   1 -15  -4  121.65   10.17
   0 -15  -4   30.38    5.15
  -1 -15  -4   83.87    8.44
  -2 -15  -4   32.44    5.21
  -2  15  -4   27.52    2.52
  -3  15  -4    0.97    0.70
  -4  15  -4   13.37    1.89
  -5  15  -4    1.99    0.79
  -6  15  -4   20.61    2.05
  -7 -15  -4    0.99    0.27
  -7  15  -4    1.41    0.44
  -7  15  -4    1.42    0.45
  -9 -16   4    0.68    0.57
  -8 -16   4   47.71    3.55
  -7 -16   4   95.06    5.42
  -6 -16   4   19.08    2.45
   6  16  -4   15.60    2.23
   5 -16  -4   12.41    2.04
  -5 -16   4   12.27    1.85
   5  16  -4   10.80    1.94
   5 -16  -4   11.47    3.76
  -4 -16   4  110.88    5.36
   4 -16  -4  103.80    9.85
   4 -16  -4  109.68    5.48
   4  16  -4  118.84    6.40
   3 -16  -4  150.93   11.30
   2 -16  -4  175.20   11.82
   1 -16  -4   40.89    5.98
   0 -16  -4   10.83    3.26
  -1 -16  -4   27.95    5.10
  -2 -16  -4   -0.50    0.87
  -2  16  -4   -0.48    0.62
  -3  16  -4    2.01    0.78
  -4  16  -4   65.29    4.13
  -5  16  -4    4.56    1.08
  -6  16  -4    5.55    1.13
  -7 -16  -4    1.99    0.44
  -7  16  -4    2.79    0.63
  -7  16  -4    1.10    0.31
  -9 -17   4    5.48    1.09
  -8 -17   4    0.40    0.38
  -7 -17   4    9.15    1.80
  -6 -17   4  152.76    7.02
  -5 -17   4   26.28    2.75
   5 -17  -4   32.80    6.20
   5  17  -4   25.54    3.02
  -4 -17   4   52.20    3.66
   4 -17  -4   49.66    6.98
   4 -17  -4   53.25    3.90
   4  17  -4   54.10    4.41
   3  17  -4   38.46    3.78
  -3 -17   4   36.43    2.88
   3 -17  -4   40.64    5.97
   2 -17  -4   73.81    7.78
   1 -17  -4   56.89    7.23
   0 -17  -4   11.49    3.34
  -1  17  -4   21.89    2.31
  -1 -17  -4   23.93    4.62
  -2  17  -4   21.27    2.24
  -3  17  -4   26.16    2.58
  -4  17  -4    4.98    1.18
  -5  17  -4   79.97    4.41
  -6  17  -4    3.73    0.76
  -7  17  -4   15.38    1.30
  -7  17  -4   13.81    1.32
  -9 -18   4    1.02    0.56
  -8 -18   4    0.24    0.81
  -7 -18   4   94.61    5.35
  -6 -18   4   69.36    4.72
  -5 -18   4  135.02    6.43
   5  18  -4  119.24    6.80
   4 -18  -4  103.14   10.26
  -4 -18   4   99.57    5.20
   4  18  -4  100.84    6.28
   3  18  -4  121.81    7.09
  -3 -18   4  112.52    5.25
   3 -18  -4  107.83    9.93
   2  18  -4  306.35   11.57
   2 -18  -4  274.77   15.51
   1 -18  -4   87.62    9.05
   0 -18  -4    0.16    0.87
   0  18  -4    0.01    0.52
  -1 -18  -4   91.86    9.15
  -1  18  -4   75.00    4.41
  -2  18  -4    3.60    0.86
  -3  18  -4   41.10    3.27
  -4  18  -4   13.88    1.86
  -5  18  -4    1.25    0.63
  -6  18  -4    5.77    0.95
  -7  18  -4    6.34    0.83
  -7  18  -4    5.18    0.79
  -9 -19   4    9.65    1.29
  -8 -19   4    7.73    1.35
  -7 -19   4    4.05    1.28
  -6 -19   4   80.18    5.08
  -5 -19   4   75.29    4.79
   5 -19  -4   82.41   10.30
   5  19  -4   68.99    5.30
   4  19  -4    1.87    0.59
  -4 -19   4    3.45    1.03
   4 -19  -4    4.57    2.35
   3  19  -4  102.28    6.76
  -3 -19   4   97.28    4.92
   3 -19  -4  102.02    9.83
   2  19  -4   25.98    3.39
  -2 -19   4   24.34    2.30
   2 -19  -4   26.96    4.89
  -1 -19   4   16.23    1.81
   1 -19  -4   17.69    4.20
   0  19  -4   19.79    2.49
   0  19  -4   17.57    2.68
   0 -19  -4   18.37    4.22
  -1  19  -4  241.34    8.26
  -1  19  -4  214.69    9.10
  -2  19  -4   95.74    4.94
  -3  19  -4    2.90    0.89
  -4  19  -4   88.48    4.81
  -5  19  -4   26.60    2.43
  -6  19  -4    8.44    1.29
  -6  19  -4    8.62    1.14
  -7  19  -4    2.54    0.57
  -7  19  -4    2.77    0.55
  -9 -20   4   18.49    1.68
  -8 -20   4   23.61    2.31
  -7 -20   4    1.44    0.95
  -6 -20   4   14.41    2.18
   5  20  -4    1.87    0.65
  -5 -20   4    2.91    0.81
  -4 -20   4  183.66    7.35
   4 -20  -4  189.82   14.47
   4  20  -4  165.07    8.74
   3  20  -4   33.55    4.04
  -3 -20   4   31.99    2.84
   3 -20  -4   31.90    5.70
   2  20  -4    0.27    0.67
  -2 -20   4    0.74    0.44
   2 -20  -4    0.69    0.62
  -1 -20   4   47.80    3.21
   1  20  -4   49.33    4.53
   1 -20  -4   60.05    7.82
   0 -20  -4  105.08   10.30
   0 -20   4   97.92    4.41
   0  20  -4   95.79    5.59
   0  20  -4   88.21    6.13
  -1  20  -4  191.01    7.33
  -1  20  -4  174.71    8.14
  -2  20  -4  353.13   10.09
  -3  20  -4  208.37    7.60
  -4  20  -4    7.26    1.32
  -5  20  -4   11.22    1.52
  -6  20  -4   10.36    1.30
  -6  20  -4    7.77    1.21
  -9 -21   4    4.83    0.80
  -8 -21   4   12.16    1.57
  -7 -21   4    0.84    0.70
  -6 -21   4  143.39    6.85
  -5 -21   4  220.85    8.56
  -4 -21   4   17.76    2.25
   4  21  -4   15.69    2.69
   4 -21  -4   18.86    4.52
   3  21  -4    1.13    0.95
  -3 -21   4    0.56    0.32
   3 -21  -4    2.48    1.67
   2  21  -4  366.83   14.37
  -2 -21   4  376.65   10.18
   2 -21  -4  378.60   19.34
  -1 -21   4  218.07    7.27
   1  21  -4  241.78   10.29
   1 -21  -4  258.62   16.69
   0 -21   4    6.60    1.20
   0 -21  -4    8.71    3.20
   0  21  -4    9.57    2.04
   0  21  -4    7.67    1.48
   1 -21   4   14.85    1.77
  -1  21  -4   17.52    2.28
  -1  21  -4   15.27    2.44
  -2  21  -4  175.02    6.94
  -3  21  -4  202.81    7.52
  -4  21  -4   -0.90    0.66
  -5  21  -4    0.47    0.37
  -6  21  -4    1.58    0.62
  -6  21  -4    2.77    0.74
  -9 -22   4    1.46    0.49
  -8 -22   4   18.00    1.89
  -7 -22   4    0.48    0.67
  -6 -22   4    5.72    1.32
  -5 -22   4  114.46    6.09
  -4 -22   4  231.93    8.50
   4 -22  -4  244.49   17.26
   4  22  -4  214.10   10.53
   3  22  -4   82.20    6.75
  -3 -22   4   89.64    4.95
   3 -22  -4   95.01    9.82
   2  22  -4   33.31    4.40
  -2 -22   4   34.19    2.94
   2 -22  -4   39.36    6.48
  -1 -22   4   48.62    3.37
   1 -22  -4   57.12    7.84
   1  22  -4   54.24    4.75
   0 -22   4   27.21    2.40
   0  22  -4   34.20    3.28
   0  22  -4   34.18    3.64
   1 -22   4  112.22    4.89
  -1  22  -4  102.14    5.46
  -2  22  -4   63.98    4.15
  -3  22  -4   78.89    4.60
  -4  22  -4    6.19    1.35
  -5  22  -4   21.74    2.17
  -6  22  -4   18.93    1.64
  -6  22  -4   15.93    1.64
  -9 -23   4    1.92    0.53
  -8 -23   4   -0.09    0.43
  -7 -23   4   12.16    1.89
  -6 -23   4    3.81    1.09
  -5 -23   4    0.22    0.45
  -4 -23   4   72.09    4.69
   4  23  -4   63.62    5.67
   3  23  -4  324.13   13.95
  -3 -23   4  338.67   10.25
   3 -23  -4  336.07   19.14
   2  23  -4  366.42   15.05
  -2 -23   4  368.55   10.40
   2 -23  -4  407.75   20.99
  -1 -23   4   45.55    3.31
   1  23  -4   50.57    4.58
   0 -23   4    0.70    0.55
   0  23  -4   -0.71    0.74
   1 -23   4  318.51    8.80
  -1  23  -4  271.26    9.38
  -2  23  -4  184.79    7.22
  -2  23  -4  155.79    7.36
  -3  23  -4  138.16    6.16
  -4  23  -4   82.44    4.54
  -5  23  -4   10.85    1.52
  -5  23  -4    7.14    1.32
  -6  23  -4   10.81    1.21
  -6  23  -4   11.08    1.35
  -8 -24   4   22.57    2.02
  -7 -24   4   15.56    2.05
  -6 -24   4    2.29    0.81
  -5 -24   4    9.30    1.54
  -4 -24   4  272.26    9.47
   4  24  -4  253.42   11.54
   3  24  -4    3.17    1.51
  -3 -24   4    4.47    1.22
   3 -24  -4    5.44    2.51
   2  24  -4  399.56   16.08
  -2 -24   4  430.99   11.45
  -1 -24   4   -0.26    0.31
   1 -24  -4    0.22    1.74
   0 -24   4  281.51    8.38
   0  24  -4  233.47    9.28
   1 -24   4    3.19    0.94
  -1  24  -4    2.91    1.10
  -1  24  -4    2.47    0.92
   2 -24   4    0.67    0.63
  -2  24  -4    0.64    0.71
  -2  24  -4    1.87    1.12
  -3  24  -4   41.04    3.29
  -3  24  -4   39.62    3.48
  -4  24  -4    6.03    1.40
  -4  24  -4    8.23    1.48
  -5  24  -4    4.71    1.06
  -5  24  -4    4.61    0.95
  -6  24  -4    2.54    0.66
  -6  24  -4    3.17    0.67
  -8 -25   4    8.71    1.20
  -7 -25   4   12.68    1.80
  -6 -25   4   14.49    2.08
  -5 -25   4   13.67    1.98
  -4 -25   4   76.72    4.89
   4  25  -4   68.45    5.81
   3  25  -4  111.83    8.09
  -3 -25   4  114.92    5.87
   2  25  -4  110.37    8.29
  -2 -25   4  108.33    5.52
   2 -25  -4  112.65   11.42
  -1 -25   4    0.47    0.76
   0 -25   4  248.67    8.01
   0  25  -4  217.68    8.88
   1 -25   4   22.21    2.24
  -1  25  -4   17.94    2.26
   2 -25   4    0.54    0.58
  -2  25  -4    0.75    0.37
  -2  25  -4    0.76    0.61
   3 -25   4   37.15    2.77
  -3  25  -4   39.03    3.19
  -3  25  -4   38.26    3.39
  -4  25  -4   48.43    3.35
  -4  25  -4   48.39    3.56
  -5  25  -4    1.39    0.60
  -5  25  -4    0.40    0.39
  -6  25  -4   13.02    1.18
  -6  25  -4   11.82    1.22
  -8 -26   4   -0.45    0.47
  -7 -26   4    0.24    0.40
  -6 -26   4  140.16    6.42
  -5 -26   4    2.96    0.93
  -4 -26   4   37.30    3.39
  -3 -26   4   86.39    5.10
   3  26  -4   81.78    6.82
   2  26  -4  343.64   14.81
  -2 -26   4  353.87   10.53
  -1 -26   4  836.01   17.06
   0 -26   4   87.27    4.70
   0  26  -4   92.78    5.60
   1 -26   4   19.70    2.12
  -1  26  -4   16.22    2.13
   2 -26   4    1.43    0.69
  -2  26  -4    0.32    0.40
  -2  26  -4    1.10    0.73
   3 -26   4   14.52    1.73
  -3  26  -4   15.00    1.98
  -3  26  -4   15.73    2.11
  -4  26  -4   36.62    2.84
  -4  26  -4   34.79    2.90
  -5  26  -4    0.05    0.23
  -5  26  -4    0.30    0.26
  -8 -27   4   25.32    1.90
  -7 -27   4    3.94    0.99
  -6 -27   4    6.45    1.34
  -5 -27   4   98.51    5.54
  -4 -27   4  232.35    8.77
   3  27  -4    0.71    0.60
  -3 -27   4    1.68    0.69
   2  27  -4  218.79   11.56
  -2 -27   4  284.80    9.28
   1  27  -4  119.19    8.14
  -1 -27   4  100.99    5.29
   0 -27   4    0.49    0.23
   0  27  -4    0.94    0.63
   1 -27   4    0.39    0.67
  -1  27  -4    0.02    0.64
   2 -27   4   67.19    3.89
  -2  27  -4   68.03    4.33
  -2  27  -4   74.90    4.56
   3 -27   4    1.20    0.54
  -3  27  -4    1.25    0.65
  -3  27  -4    1.73    0.71
  -4  27  -4   10.61    1.58
  -4  27  -4   10.51    1.50
  -5  27  -4   -0.03    0.23
  -5  27  -4    0.24    0.21
  -8 -28   4    6.09    0.87
  -7 -28   4    4.62    1.00
  -6 -28   4    3.51    0.98
  -5 -28   4    1.33    0.54
  -4 -28   4    4.05    1.12
   3  28  -4    1.17    0.45
  -3 -28   4    0.87    0.59
   2  28  -4  275.78   12.68
  -2 -28   4  354.32   10.50
   1  28  -4    4.42    1.62
  -1 -28   4    4.88    1.13
   0 -28   4    1.48    0.61
   0  28  -4   -0.29    0.73
  -1  28  -4    9.04    1.54
   1 -28   4   11.76    1.69
   2 -28   4    1.06    0.73
  -2  28  -4    0.26    0.45
   3 -28   4    4.69    0.92
  -3  28  -4    5.14    1.15
  -3  28  -4    3.70    0.93
  -4  28  -4    0.36    0.49
  -4  28  -4    0.14    0.31
  -5  28  -4   48.39    2.60
  -5  28  -4   45.75    2.56
  -7 -29   4   14.45    1.60
  -6 -29   4   11.87    1.69
  -5 -29   4   12.83    1.88
  -4 -29   4  188.50    7.71
   3  29  -4    3.46    1.34
  -3 -29   4    3.99    1.12
   2  29  -4  322.04   13.07
  -2 -29   4  298.24    9.69
   1  29  -4    1.89    1.17
  -1 -29   4    0.35    0.41
   0 -29   4    0.41    0.36
   1 -29   4  105.22    5.08
  -1  29  -4   98.30    5.34
   2 -29   4  120.16    5.22
  -2  29  -4  127.72    5.86
  -3  29  -4    1.38    0.57
  -3  29  -4    0.87    0.30
  -4  29  -4    1.88    0.60
  -4  29  -4    0.92    0.38
  -5  29  -4    8.22    1.00
  -5  29  -4   10.40    1.06
  -7 -30   4   32.90    2.31
  -6 -30   4   -0.05    0.39
  -5 -30   4   13.35    1.86
  -4 -30   4   12.40    1.94
  -3 -30   4   26.64    2.83
   3  30  -4   27.98    3.25
   2  30  -4  247.70   10.75
  -2 -30   4  228.81    8.36
   1  30  -4   22.79    3.24
  -1 -30   4   21.54    2.41
   0 -30   4    6.64    1.26
   1 -30   4   35.30    2.92
  -1  30  -4   38.11    3.24
   2 -30   4    4.87    1.07
  -2  30  -4    5.02    1.08
   3 -30   4   13.13    1.55
  -3  30  -4   13.30    1.56
  -3  30  -4   11.26    1.52
  -4  30  -4   -0.42    0.34
  -4  30  -4   -1.05    0.62
  -5  30  -4   -0.53    0.34
  -7 -31   4    8.23    1.03
  -6 -31   4    0.35    0.35
  -5 -31   4    4.05    0.93
  -4 -31   4   47.64    3.65
  -3 -31   4  151.46    6.74
   2  31  -4   56.57    4.78
  -2 -31   4   49.55    3.75
   1  31  -4   26.16    3.31
  -1 -31   4   24.19    2.54
   0  31  -4   75.01    5.54
   0 -31   4   63.23    4.05
   1 -31   4    2.75    0.84
  -1  31  -4    1.02    0.57
   2 -31   4   18.83    1.97
  -2  31  -4   17.18    1.97
   3 -31   4    0.50    0.33
  -3  31  -4   -0.08    0.60
  -4  31  -4    5.55    0.85
  -7 -32   4    0.73    0.17
  -6 -32   4   -0.06    0.38
  -5 -32   4    0.35    0.39
  -4 -32   4    7.29    1.33
  -3 -32   4   -0.22    0.64
   2  32  -4    1.89    0.85
  -2 -32   4    1.71    0.63
   1  32  -4   -0.08    0.69
  -1 -32   4    0.03    0.35
   0  32  -4   17.49    2.52
   0 -32   4   15.69    1.94
   1 -32   4   -0.17    0.42
   2 -32   4    2.66    0.85
  -2  32  -4    0.72    0.39
   3 -32   4    6.63    1.04
  -3  32  -4    7.26    1.10
  -4  32  -4    4.19    0.72
  -6 -33   4    3.50    0.81
  -5 -33   4    1.47    0.58
  -4 -33   4   11.77    1.69
  -3 -33   4    0.65    0.42
   2  33  -4    1.45    0.86
  -2 -33   4    2.46    0.96
   1  33  -4    0.94    0.78
  -1 -33   4    0.29    0.30
   0  33  -4   11.04    2.01
   0 -33   4   10.25    1.57
   1 -33   4    1.54    0.58
   2 -33   4   10.38    1.43
   3 -33   4    1.28    0.46
  -4  33  -4    0.73    0.47
  -6 -34   4   24.38    1.92
  -5 -34   4    0.35    0.29
  -4 -34   4   44.93    3.24
  -3 -34   4  165.95    6.54
   2  34  -4    4.53    1.04
  -2 -34   4    4.00    1.08
   1  34  -4   55.87    3.98
  -1 -34   4   50.48    3.49
   0  34  -4    2.94    1.08
   0 -34   4    2.25    0.78
   1 -34   4   11.18    1.51
  -1  34  -4   11.48    1.82
   2 -34   4   22.48    2.00
  -3  34  -4   17.99    1.91
   3 -34   4   15.66    1.38
  -6 -35   4    0.47    0.32
  -5 -35   4   23.45    2.02
  -4 -35   4   -0.14    0.46
  -3 -35   4    8.09    1.45
  -2 -35   4   45.19    3.27
   1  35  -4   28.28    2.60
  -1 -35   4   25.20    2.38
   0  35  -4   91.84    4.93
   0 -35   4   91.49    4.51
  -1  35  -4   12.50    1.79
   1 -35   4   13.92    1.62
  -2  35  -4    9.76    1.47
   2 -35   4   10.07    1.28
  -3  35  -4    9.16    1.23
  -5 -36   4    9.97    1.23
  -4 -36   4   19.17    1.89
  -3 -36   4  111.27    4.93
  -2 -36   4   43.30    3.06
   1  36  -4    9.64    1.37
  -1 -36   4    9.04    1.36
   0  36  -4   39.60    2.99
   0 -36   4   40.89    2.87
  -1  36  -4   75.02    4.07
   1 -36   4   78.26    3.79
  -2  36  -4    0.53    0.43
   2 -36   4    0.70    0.43
  -3  36  -4   50.01    2.65
  -5 -37   4    1.11    0.41
  -4 -37   4    7.08    1.07
  -3 -37   4   18.91    1.91
  -2 -37   4   10.74    1.43
   1  37  -4    2.21    0.58
  -1 -37   4    2.72    0.74
   0  37  -4    8.52    1.25
   0 -37   4    9.93    1.37
  -1  37  -4   53.98    3.18
   1 -37   4   57.91    3.06
  -2  37  -4    3.47    0.79
  -4 -38   4    1.48    0.53
  -3 -38   4    0.29    0.30
  -2 -38   4   21.13    1.93
  -1 -38   4    2.93    0.74
   0  38  -4    7.26    1.04
   0 -38   4    8.55    1.20
  -1  38  -4   23.18    1.86
   1 -38   4   25.28    1.88
  -4 -39   4    0.57    0.29
  -3 -39   4   20.48    1.71
  -2 -39   4    0.16    0.21
  -1 -39   4    4.18    0.82
   0 -39   4    5.57    0.87
  -2 -40   4   12.07    1.26
  -1 -40   4   13.36    1.31
  -9   0   5    0.51    0.54
   8   0  -5    0.06    0.35
  -8   0   5   -0.57    0.60
   7   0  -5    0.93    0.81
  -7   0   5   -0.34    0.44
   6   0  -5    0.09    0.35
   5   0  -5   -0.25    0.46
   4   0  -5   -0.17    0.80
   3   0  -5   -0.63    1.42
   2   0  -5    2.50    1.37
   1   0  -5    0.50    0.98
   0   0  -5    0.48    0.52
  -1   0  -5    1.46    1.59
  -2   0  -5   -0.13    0.35
  -3   0  -5   -0.03    0.37
  -4   0  -5    1.12    0.69
  -5   0  -5    0.63    0.97
  -6   0  -5    0.67    0.74
  -9   1   5   62.11    3.59
  -9  -1   5   61.62    3.64
   9   1  -5   58.45    4.11
  -8   1   5   53.27    3.64
   8  -1  -5   49.91    3.83
   8   1  -5   48.87    3.74
  -8  -1   5   52.82    3.67
   7  -1  -5    4.44    1.26
   7   1  -5    3.99    1.14
  -7   1   5    3.74    0.87
  -7  -1   5    5.38    1.24
   6  -1  -5    4.75    1.09
   6   1  -5    5.23    1.18
   5  -1  -5   36.38    5.61
   5  -1  -5   32.94    2.90
   5   1  -5   35.02    3.00
   4   1  -5   -0.08    0.56
   4  -1  -5   -0.76    0.65
   3   1  -5   89.62    8.23
   3  -1  -5   82.81    8.27
   2   1  -5   11.53    3.00
   2  -1  -5   11.35    2.94
   1   1  -5   24.86    4.30
   1  -1  -5   26.63    4.74
   0   1  -5    0.71    1.53
   0  -1  -5    1.11    0.98
  -1   1  -5    1.20    1.59
  -1  -1  -5   -0.23    0.67
  -2  -1  -5    9.60    1.72
  -2   1  -5   10.03    1.78
  -3  -1  -5  119.73    6.20
  -3   1  -5   88.69    5.43
  -4   1  -5   55.10    3.97
  -5   1  -5   29.20    2.48
  -5  -1  -5   30.39    2.50
  -6   1  -5   12.27    1.38
  -6  -1  -5   11.08    1.28
  -9   2   5   57.39    3.46
   9   2  -5   55.26    4.05
  -9  -2   5   53.94    3.42
   8  -2  -5    1.64    0.82
   8   2  -5    2.46    0.92
  -8   2   5    3.14    1.00
  -8  -2   5    1.04    0.41
  -7  -2   5   16.37    2.09
   7  -2  -5   15.99    2.16
   7   2  -5   14.20    2.04
   6  -2  -5    7.36    1.38
   6   2  -5    9.36    1.59
   5  -2  -5  198.41   13.60
   5  -2  -5  212.59    7.61
   5   2  -5  204.29    7.56
   4   2  -5   69.14    7.35
   4  -2  -5   62.09    7.32
   3   2  -5   31.36    4.78
   3  -2  -5   33.61    5.34
   2   2  -5    0.43    0.73
   2  -2  -5    0.75    0.90
   1   2  -5   97.38    8.64
   1  -2  -5  105.15    9.33
   0   2  -5    0.59    0.69
   0  -2  -5   -0.32    0.70
  -1  -2  -5   12.89    3.36
  -2  -2  -5    0.54    0.34
  -2   2  -5   -0.09    0.36
  -3   2  -5    0.42    0.77
  -4   2  -5   86.63    5.01
  -5  -2  -5    5.39    1.59
  -5   2  -5    4.82    1.07
  -5   2  -5    4.17    1.34
  -6   2  -5    3.02    0.89
  -6  -2  -5    3.55    0.87
 -10  -3   5   23.47    1.71
  -9   3   5   28.58    2.49
  -9  -3   5   23.61    2.27
   9   3  -5   24.57    2.69
   8  -3  -5   11.70    1.94
   8   3  -5   11.10    1.74
  -8   3   5   12.92    1.84
  -8  -3   5   11.02    1.66
  -7  -3   5  151.12    6.45
   7  -3  -5  144.22    6.62
   7   3  -5  147.59    6.51
   6  -3  -5   75.78    4.60
   6   3  -5   77.25    4.58
   5  -3  -5   11.62    3.35
   5  -3  -5   11.91    1.73
   5   3  -5   14.39    1.97
   4   3  -5  459.68   18.80
   4  -3  -5  456.12   20.55
   3   3  -5  343.14   15.72
   3  -3  -5  353.89   17.69
   2   3  -5  155.28   10.53
   2  -3  -5  145.15   11.07
   1   3  -5   23.41    4.08
   1  -3  -5   24.49    4.63
   0   3  -5   60.25    7.00
   0  -3  -5   57.84    7.20
  -1  -3  -5    9.71    3.12
  -1   3  -5   10.27    1.67
  -2   3  -5    1.99    1.10
  -3   3  -5   81.92    5.10
  -4   3  -5   12.09    1.90
  -5   3  -5   52.31    3.34
  -5   3  -5   54.69    3.49
  -5  -3  -5   56.20    3.38
  -6   3  -5   26.60    2.04
  -6  -3  -5   24.16    1.85
 -10  -4   5    2.31    0.71
  -9  -4   5   42.64    2.98
   9   4  -5   49.53    3.90
   8  -4  -5    0.83    0.92
   8   4  -5    0.69    0.50
  -8   4   5    0.85    0.81
  -8  -4   5    1.64    0.96
   7   4  -5    4.29    1.19
  -7  -4   5    5.00    1.27
   7  -4  -5    3.97    1.01
   6  -4  -5   64.12    4.23
   6   4  -5   66.11    4.27
   5  -4  -5   56.82    7.39
   5  -4  -5   66.68    4.10
   5   4  -5   64.55    4.16
   4   4  -5   -0.06    0.20
   4  -4  -5    0.09    0.66
   3   4  -5   67.40    6.79
   3  -4  -5   68.19    7.68
   2   4  -5   38.05    5.07
   2  -4  -5   33.96    5.35
   1   4  -5    7.97    2.45
   1  -4  -5   10.08    3.08
   0  -4  -5  172.50   12.46
   0   4  -5  171.90   11.78
  -1  -4  -5   96.80    9.61
  -1   4  -5   94.49    5.03
  -2   4  -5  511.00   13.48
  -3   4  -5   42.75    3.71
  -4   4  -5   74.64    4.17
  -4   4  -5   58.59    4.18
  -5   4  -5    2.18    0.76
  -5   4  -5    4.72    1.17
  -6   4  -5   14.64    1.50
  -6  -4  -5   14.25    1.40
 -10  -5   5   24.13    1.73
   9   5  -5    3.33    1.25
  -9  -5   5    3.36    1.00
  -8   5   5  180.01    6.73
  -8  -5   5  160.57    6.56
   8  -5  -5  154.97    7.16
   8   5  -5  163.96    6.97
  -7  -5   5   26.71    2.63
   7  -5  -5   26.78    2.85
   7   5  -5   27.35    2.75
   6  -5  -5   33.62    6.13
   6  -5  -5   43.59    3.53
   6   5  -5   43.44    3.46
   5  -5  -5  338.20   18.50
   5  -5  -5  353.73   10.02
   5   5  -5  348.00   10.18
   4  -5  -5   35.97    5.65
   4   5  -5   42.05    3.08
   4   5  -5   41.48    3.17
   3   5  -5   94.80    7.88
   3  -5  -5   84.83    8.68
   2   5  -5    5.13    1.86
   2  -5  -5    4.08    2.00
   1   5  -5  446.16   18.09
   1  -5  -5  435.94   19.92
   0   5  -5  128.19   10.02
   0  -5  -5  115.18   10.27
  -1   5  -5   17.27    2.12
  -1  -5  -5   15.31    3.85
  -2   5  -5    9.73    1.87
  -3   5  -5   55.56    4.23
  -4   5  -5   45.85    3.29
  -4   5  -5   35.45    3.27
  -5   5  -5   -0.13    0.24
  -5   5  -5    0.29    0.54
  -6   5  -5    0.75    0.36
  -6   5  -5    0.85    0.60
  -6  -5  -5    0.89    0.43
 -10  -6   5    2.56    0.63
   9   6  -5    4.91    1.37
  -9  -6   5    3.21    0.79
   8  -6  -5    2.75    1.31
   8   6  -5    2.68    1.01
  -8   6   5    3.11    0.98
  -8  -6   5    4.37    1.30
  -7  -6   5   28.63    2.78
   7  -6  -5   27.44    2.89
   7   6  -5   27.04    2.75
  -6  -6   5  214.70    7.69
   6  -6  -5  191.46   14.77
   6  -6  -5  205.31    7.80
   6   6  -5  204.09    7.78
   5  -6  -5   44.76    6.72
   5  -6  -5   52.39    3.66
   5   6  -5   52.55    3.77
   4  -6  -5   40.99    6.13
   4   6  -5   43.33    3.19
   4  -6  -5   42.86    3.12
   4   6  -5   40.77    3.16
   3   6  -5  743.55   22.68
   3  -6  -5  657.29   24.98
   2   6  -5  114.98    8.62
   2  -6  -5  156.33   11.80
   1  -6  -5  198.22   13.39
   1   6  -5  212.08   12.16
   0  -6  -5   12.80    3.46
  -1  -6  -5  210.20   14.30
  -1   6  -5  216.46    7.99
  -2   6  -5   59.87    4.34
  -3   6  -5    7.47    1.61
  -4   6  -5   74.69    4.17
  -4   6  -5   67.59    4.50
  -5   6  -5   43.93    3.02
  -5   6  -5   40.32    3.06
  -6   6  -5    1.47    0.49
  -6   6  -5    2.29    0.81
 -10  -7   5    0.18    0.28
   9   7  -5    7.73    1.58
  -9  -7   5    7.91    1.25
   8  -7  -5    9.36    1.85
  -8  -7   5   10.34    1.68
   8   7  -5    9.68    1.63
  -7  -7   5   23.32    2.51
   7  -7  -5   24.53    2.83
   7   7  -5   24.56    2.64
  -6  -7   5  157.85    6.58
   6  -7  -5  164.79    7.05
   6   7  -5  161.90    6.91
   5  -7  -5   43.01    6.63
   5  -7  -5   47.46    3.47
   5   7  -5   46.74    3.56
   4  -7  -5   89.87    9.10
   4   7  -5   96.10    4.93
   4  -7  -5  102.42    4.84
   4   7  -5   96.41    4.95
   3  -7  -5    6.76    2.72
   2   7  -5   27.17    4.07
   2  -7  -5   27.14    4.99
   1   7  -5   18.08    3.41
   1  -7  -5   19.36    4.13
   0  -7  -5   13.72    3.72
  -1  -7  -5  285.11   16.72
  -1   7  -5  279.69    9.25
  -2   7  -5   -0.26    0.69
  -3   7  -5   90.48    5.49
  -4   7  -5    1.51    0.99
  -4   7  -5    0.13    0.45
  -5   7  -5   60.42    3.56
  -5   7  -5   55.93    3.60
  -6   7  -5   29.89    2.10
  -6   7  -5   28.74    2.08
 -10  -8   5   24.15    1.67
  -9  -8   5   30.86    2.46
  -8  -8   5  129.31    5.83
   8  -8  -5  125.33    6.59
   8   8  -5  134.34    6.37
  -7  -8   5   27.07    2.99
   7  -8  -5   25.43    2.98
   7   8  -5   28.35    2.96
  -6  -8   5  229.68    8.11
   6  -8  -5  232.03    8.53
   6   8  -5  232.16    8.46
   5  -8  -5   74.17    8.83
   5  -8  -5   79.40    4.52
   5   8  -5   80.81    4.79
   4  -8  -5   30.11    5.22
   4   8  -5   31.17    2.89
   4  -8  -5   31.83    2.68
   4   8  -5   33.51    2.90
   3  -8  -5  655.48   24.97
   2   8  -5    1.06    1.15
   2  -8  -5   -0.18    0.75
   1   8  -5    6.86    2.35
   1  -8  -5    6.38    2.29
   0  -8  -5    3.18    2.32
  -1  -8  -5   12.02    3.54
  -1   8  -5   11.25    1.83
  -2   8  -5   19.84    2.60
  -3   8  -5   50.44    4.11
  -4   8  -5   28.98    2.59
  -4   8  -5   39.05    3.41
  -5   8  -5   54.76    3.36
  -5   8  -5   53.86    3.54
  -6   8  -5   50.21    2.73
  -6   8  -5   43.18    2.57
 -10  -9   5    2.20    0.56
  -9  -9   5   23.41    2.16
   8   9  -5    8.17    1.63
  -8  -9   5    9.14    1.57
  -7  -9   5  885.27   18.23
   7  -9  -5  907.45   19.76
   7   9  -5  910.91   18.78
   6  -9  -5    3.31    1.11
   6   9  -5    4.86    1.32
  -6  -9   5    2.42    0.82
   6  -9  -5    1.99    0.55
   5   9  -5    9.62    1.66
   5  -9  -5   10.11    1.61
   5  -9  -5   10.36    3.36
   4  -9  -5  206.18   14.01
   4   9  -5  200.10    7.74
   4  -9  -5  223.45    7.36
   4   9  -5  225.99    7.92
   3  -9  -5   18.93    4.03
   2  -9  -5    3.24    2.14
   1  -9  -5    2.29    1.85
   0  -9  -5   31.94    5.67
   0   9  -5   31.77    2.96
  -1  -9  -5  137.12   11.58
  -1   9  -5  147.63    6.75
  -2  -9  -5  197.40   14.30
  -2   9  -5  165.36    7.49
  -3   9  -5   43.75    3.84
  -4   9  -5   18.75    2.07
  -4   9  -5   25.81    2.83
  -5   9  -5   20.94    2.09
  -5   9  -5   27.11    2.52
  -6   9  -5   42.21    2.48
  -6   9  -5   36.65    2.37
 -10 -10   5   11.89    1.12
  -9 -10   5   64.44    3.53
  -8 -10   5   19.29    2.23
   8  10  -5   17.73    2.38
  -7 -10   5   36.53    3.30
   7 -10  -5   39.19    3.73
   7  10  -5   38.05    3.49
  -6 -10   5  375.09   10.79
   6 -10  -5  376.98   11.42
   6  10  -5  383.20   11.38
   5 -10  -5    5.81    1.37
   5  10  -5    4.13    1.10
   5 -10  -5    5.25    2.57
   4  10  -5   19.22    2.37
   4 -10  -5   17.99    4.13
   4 -10  -5   22.20    2.22
   4  10  -5   21.81    2.38
   3 -10  -5  164.91   12.15
   3  10  -5  168.56    6.80
   2 -10  -5    2.34    0.76
   1 -10  -5  149.30   11.81
   0 -10  -5    1.58    1.43
   0  10  -5    0.89    0.62
  -1 -10  -5  764.36   28.22
  -1  10  -5  710.61   16.55
  -2 -10  -5   82.27    9.17
  -2  10  -5   73.36    4.95
  -3  10  -5   14.27    2.18
  -4  10  -5   15.18    1.88
  -4  10  -5   19.88    2.51
  -5  10  -5   72.82    3.88
  -5  10  -5   88.02    4.55
  -6  10  -5    3.15    0.74
  -6  10  -5    3.00    0.71
  -9 -11   5   11.36    1.52
  -8 -11   5   78.36    4.44
   8  11  -5   69.83    4.74
  -7 -11   5   65.60    4.24
   7 -11  -5   70.78    5.03
   7  11  -5   67.67    4.58
  -6 -11   5   21.79    2.48
   6 -11  -5   21.82    2.64
   6  11  -5   19.78    2.47
   5 -11  -5    0.70    0.47
   5  11  -5    1.57    0.77
   5 -11  -5    1.26    0.56
   4 -11  -5    3.28    0.88
   4  11  -5    2.78    0.94
   4  11  -5    1.48    0.67
   4 -11  -5    3.57    1.61
   3  11  -5  273.39    9.67
   3  11  -5  285.55    9.16
   2  11  -5    2.91    0.87
   2 -11  -5    1.93    1.01
   1 -11  -5    7.25    2.86
   0 -11  -5  103.65   10.21
   0  11  -5   97.27    5.63
  -1 -11  -5  194.33   13.93
  -1  11  -5  181.29    7.83
  -2 -11  -5   41.45    6.47
  -2  11  -5   41.69    3.75
  -3  11  -5   51.00    3.44
  -3  11  -5   59.20    4.51
  -4  11  -5   12.57    1.69
  -4  11  -5   15.48    2.14
  -5  11  -5   19.76    1.99
  -5  11  -5   23.79    2.40
  -6  11  -5    0.86    0.31
  -6  11  -5    0.76    0.21
  -9 -12   5   45.53    2.90
  -8 -12   5   33.71    2.85
   8  12  -5   29.20    3.04
   7 -12  -5    4.07    1.47
   7  12  -5    3.28    0.92
  -7 -12   5    1.95    0.50
  -6 -12   5   16.16    2.10
   6 -12  -5   18.24    2.49
   6  12  -5   18.30    2.47
   5 -12  -5    1.80    0.70
   5  12  -5    1.92    0.63
  -5 -12   5    0.94    0.46
   5 -12  -5    0.98    1.07
   4 -12  -5   44.34    6.50
   4  12  -5   41.25    3.60
   4 -12  -5   49.39    3.38
   4  12  -5   51.35    3.92
   3  12  -5    1.09    0.73
   3  12  -5    0.64    0.31
   3 -12  -5    1.67    1.68
   2  12  -5  125.50    6.00
   2 -12  -5  100.11    9.66
   2  12  -5  108.85    6.39
   1  12  -5   89.71    5.10
   1  12  -5   80.76    5.41
   0 -12  -5   12.36    3.43
   0  12  -5   13.51    2.05
  -1 -12  -5  156.48   12.54
  -1  12  -5  142.21    6.98
  -2 -12  -5  149.34   12.42
  -2  12  -5  132.36    6.84
  -3  12  -5   38.97    3.00
  -3  12  -5   54.39    4.31
  -4  12  -5   -0.20    0.48
  -4  12  -5    0.44    0.48
  -5  12  -5   70.27    3.72
  -5  12  -5   82.97    4.42
  -6  12  -5    1.56    0.53
  -6  12  -5    0.45    0.19
  -9 -13   5   33.24    2.46
  -8 -13   5    0.24    0.34
   7  13  -5    9.58    1.75
  -7 -13   5    7.76    1.31
  -6 -13   5  115.89    5.80
   6 -13  -5  124.76    6.50
   6  13  -5  121.81    6.50
  -5 -13   5   27.03    2.63
   5 -13  -5   28.22    2.82
   5 -13  -5   20.48    4.83
   5  13  -5   30.23    3.13
   4 -13  -5    0.60    0.53
   4  13  -5    1.33    0.74
   4  13  -5    0.69    0.48
   4 -13  -5   -0.57    0.46
   3  13  -5    6.10    1.44
   3  13  -5    3.00    1.06
   3 -13  -5    4.02    1.94
   2  13  -5   29.97    3.00
   2 -13  -5   24.42    4.82
   2  13  -5   27.81    3.29
   1  13  -5    6.53    1.38
   1 -13  -5    5.27    2.19
   1  13  -5    6.91    1.63
   0 -13  -5   16.32    4.08
   0  13  -5   13.00    2.18
  -1 -13  -5  172.14   14.11
  -1  13  -5   61.13    4.63
  -2 -13  -5   10.64    3.41
  -2  13  -5    8.28    1.82
  -3  13  -5    7.91    1.62
  -3  13  -5    7.22    1.30
  -4  13  -5   52.15    3.42
  -4  13  -5   65.20    4.44
  -5  13  -5   34.45    2.56
  -5  13  -5   43.93    3.19
  -6  13  -5    1.62    0.53
  -6  13  -5    1.44    0.48
  -9 -14   5    6.63    1.11
  -8 -14   5   39.44    3.03
   7  14  -5    1.04    0.33
  -7 -14   5   -0.11    0.83
  -6 -14   5   19.86    2.39
   6 -14  -5   18.59    2.56
   6  14  -5   14.18    2.21
  -5 -14   5   25.65    2.56
   5 -14  -5   23.88    2.64
   5 -14  -5   27.79    5.72
   5  14  -5   25.57    2.95
   4 -14  -5   83.25    9.19
   4  14  -5   81.44    5.25
   4 -14  -5  100.76    5.07
   4  14  -5   97.49    5.69
   3 -14  -5   69.07    8.07
   3  14  -5   76.45    5.39
   3  14  -5   88.88    5.36
   2  14  -5    0.22    0.41
   2  14  -5    1.53    0.82
   2 -14  -5    1.17    1.02
   1  14  -5   11.65    1.96
   1 -14  -5   12.89    3.56
   1  14  -5   12.70    2.37
   0 -14  -5   16.90    4.34
   0  14  -5   11.82    2.21
  -1 -14  -5  107.97   10.47
  -1  14  -5   86.78    5.63
  -2 -14  -5   82.42    9.28
  -2  14  -5   67.36    4.88
  -3  14  -5   43.29    3.20
  -3  14  -5   62.79    4.65
  -4  14  -5   36.12    2.83
  -4  14  -5   47.25    3.80
  -5  14  -5    4.00    1.05
  -5  14  -5    4.38    0.93
  -6  14  -5   28.99    1.88
  -6  14  -5   31.26    2.13
  -9 -15   5    5.22    1.04
  -8 -15   5    0.79    0.61
  -7 -15   5   19.12    2.14
   7  15  -5   18.72    2.49
  -6 -15   5   25.11    2.67
   6 -15  -5   29.93    3.28
   6  15  -5   25.12    3.05
   5 -15  -5    1.84    0.81
   5  15  -5    2.46    0.92
  -5 -15   5    2.24    0.74
   5 -15  -5    1.05    1.20
   4 -15  -5   54.09    7.49
   4 -15  -5   65.93    4.16
   4  15  -5   65.99    4.82
   3 -15  -5   32.94    5.61
   3  15  -5   37.94    3.84
   3  15  -5   43.87    3.91
   2  15  -5  179.25    8.02
   2 -15  -5  150.76   12.27
   2  15  -5  166.11    8.77
   1  15  -5   18.27    2.44
   1 -15  -5   16.38    4.08
   1  15  -5   13.78    2.43
   0 -15  -5  124.82   11.49
   0  15  -5   92.51    6.00
  -1 -15  -5    3.95    2.70
  -1  15  -5    3.34    1.30
  -2 -15  -5   60.39    7.99
  -2  15  -5   42.70    3.92
  -3  15  -5   41.73    3.11
  -3  15  -5   54.48    4.32
  -4  15  -5   25.20    2.35
  -4  15  -5   33.71    3.21
  -5  15  -5    0.79    0.65
  -5  15  -5    0.40    0.33
  -6  15  -5    6.92    0.89
  -6  15  -5    3.69    0.77
  -9 -16   5   20.91    1.82
  -8 -16   5   16.40    1.89
   7  16  -5    9.50    1.82
  -7 -16   5    8.74    1.47
  -6 -16   5   17.28    2.22
   6  16  -5   16.88    2.56
   5 -16  -5   -0.77    0.68
   5  16  -5   -0.36    0.54
  -5 -16   5    0.46    0.31
  -4 -16   5   90.12    4.75
   4 -16  -5   83.60    9.31
   4 -16  -5   97.42    5.25
   4  16  -5   92.33    5.92
   3  16  -5   15.20    2.46
   3 -16  -5   12.18    3.32
   3  16  -5   17.70    2.52
   2  16  -5    4.24    1.26
   2  16  -5    4.09    1.57
   2 -16  -5    1.35    1.29
   1  16  -5   14.28    2.24
   1 -16  -5   14.72    3.95
   1  16  -5   15.35    2.69
   0 -16  -5  123.43   11.53
   0  16  -5   98.78    6.35
  -1 -16  -5  625.08   26.15
  -1  16  -5  483.07   14.42
  -2  16  -5   60.17    3.78
  -2  16  -5   54.76    4.46
  -3  16  -5   21.53    2.25
  -3  16  -5   28.89    3.18
  -4  16  -5  123.63    5.30
  -4  16  -5  164.36    7.05
  -5  16  -5   29.62    2.21
  -5  16  -5   29.38    2.55
  -6  16  -5   11.03    1.09
  -6  16  -5   10.23    1.18
  -9 -17   5   38.75    2.36
  -8 -17   5   14.18    1.74
   7  17  -5    6.32    1.48
  -7 -17   5    6.76    1.22
  -6 -17   5  341.84   10.27
   6  17  -5  325.33   11.81
  -5 -17   5   26.04    2.66
   5  17  -5   25.06    3.24
  -4 -17   5   57.68    3.81
   4 -17  -5   57.62    7.95
   4 -17  -5   64.67    4.38
   4  17  -5   62.12    5.01
   3  17  -5    0.53    0.73
   3 -17  -5    0.87    1.00
   2  17  -5    5.96    1.59
   2  17  -5    7.13    1.83
   2 -17  -5    3.37    1.61
   1  17  -5    1.59    0.78
   1 -17  -5    0.77    0.94
   1  17  -5    0.11    0.53
   0 -17  -5    9.44    3.34
   0  17  -5    5.38    1.66
  -1 -17  -5   88.48    9.75
  -1  17  -5   64.48    5.03
  -2  17  -5   38.20    3.06
  -2  17  -5   44.91    4.02
  -3  17  -5    0.66    0.56
  -3  17  -5    0.47    0.37
  -4  17  -5  112.60    5.00
  -4  17  -5  155.47    6.79
  -5  17  -5    8.93    1.24
  -5  17  -5    9.12    1.47
  -6  17  -5   -0.10    0.25
  -6  17  -5    0.19    0.16
  -9 -18   5    0.85    0.55
  -8 -18   5    3.46    0.79
  -7 -18   5    0.00    0.69
  -6 -18   5  199.69    7.66
   6  18  -5  182.34    8.83
  -5 -18   5  220.46    7.97
   5  18  -5  165.61    8.74
  -4 -18   5  247.22    8.24
   4 -18  -5  233.81   16.32
   4  18  -5  241.01   10.45
   3  18  -5  269.92   11.01
   3 -18  -5  238.90   15.84
   2  18  -5    7.13    1.74
   2  18  -5    7.77    2.02
   2 -18  -5    6.78    2.65
   1  18  -5   48.26    4.38
   1 -18  -5   53.24    7.53
   1  18  -5   53.17    5.08
   0 -18  -5   -1.10    1.64
   0  18  -5    1.76    0.79
  -1 -18  -5   99.18   10.29
  -1  18  -5   69.92    5.24
  -2  18  -5   22.29    2.36
  -2  18  -5   29.15    3.27
  -3  18  -5    6.71    1.53
  -3  18  -5    5.05    1.16
  -4  18  -5    9.47    1.77
  -4  18  -5    6.43    1.18
  -5  18  -5   37.03    2.41
  -5  18  -5   35.28    2.76
  -6  18  -5    5.17    0.82
  -9 -19   5   16.68    1.43
  -8 -19   5    0.25    0.40
  -7 -19   5    0.71    0.53
  -6 -19   5  112.79    5.63
   6  19  -5  106.42    6.71
  -5 -19   5   55.65    3.87
   5  19  -5   38.27    4.20
   4  19  -5   76.91    6.02
  -4 -19   5   83.04    4.65
   3  19  -5   12.40    2.43
   3 -19  -5   11.85    3.49
   2  19  -5  196.04    9.61
   2 -19  -5  202.14   14.82
   2  19  -5  211.37    9.80
   1  19  -5    0.75    0.61
   1 -19  -5   -0.21    1.35
   1  19  -5    0.91    0.92
   0 -19  -5   47.61    7.37
   0  19  -5   32.14    3.67
  -1  19  -5    3.73    1.35
  -2  19  -5    2.94    1.21
  -2  19  -5    2.12    0.84
  -3  19  -5    0.98    0.71
  -3  19  -5    0.30    0.45
  -4  19  -5    0.68    0.53
  -4  19  -5    1.52    0.75
  -5  19  -5    4.87    1.06
  -5  19  -5    6.07    1.01
  -6  19  -5    0.58    0.31
  -9 -20   5    2.45    0.56
  -8 -20   5   73.57    3.76
  -7 -20   5   32.49    2.77
   6  20  -5    3.89    1.24
  -6 -20   5    4.56    1.14
  -5 -20   5   94.49    5.13
   5  20  -5   74.89    6.01
  -4 -20   5   29.30    2.75
   4  20  -5   25.78    3.54
   3  20  -5   42.42    4.58
   3 -20  -5   43.98    6.80
  -3 -20   5   46.21    3.27
   2  20  -5   52.92    5.04
   2 -20  -5   58.18    8.00
   1  20  -5   14.27    2.49
   1 -20  -5   17.71    4.37
   1  20  -5   13.96    2.43
   0 -20  -5   39.51    6.71
   0  20  -5   30.35    3.60
  -1  20  -5   22.75    2.52
  -1  20  -5   18.71    2.73
  -2  20  -5   18.98    2.16
  -2  20  -5   24.30    2.94
  -3  20  -5    1.89    0.79
  -3  20  -5    1.64    0.72
  -4  20  -5    8.70    1.36
  -4  20  -5   11.73    1.89
  -5  20  -5    0.47    0.39
  -5  20  -5    0.97    0.48
  -6  20  -5    3.44    0.60
  -8 -21   5    0.85    0.30
  -7 -21   5    3.83    0.96
  -6 -21   5   26.98    2.68
   6  21  -5   24.54    3.13
   5  21  -5    5.61    1.68
  -5 -21   5    6.46    1.32
  -4 -21   5   59.78    3.95
   4  21  -5   55.06    5.37
   3  21  -5    1.75    1.27
  -3 -21   5    0.51    0.56
   2  21  -5   39.85    4.57
   2 -21  -5   40.96    6.74
   1  21  -5    9.00    2.15
   1 -21  -5    9.43    3.21
   1  21  -5   12.16    2.37
   0  21  -5  181.48    8.85
  -1  21  -5   79.33    4.74
  -1  21  -5   81.40    5.56
  -2  21  -5   11.02    1.70
  -2  21  -5   12.61    2.06
  -3  21  -5    5.60    1.43
  -3  21  -5    4.26    1.03
  -4  21  -5   70.11    3.66
  -4  21  -5   69.09    4.29
  -5  21  -5   51.97    2.70
  -5  21  -5   54.10    3.16
  -8 -22   5    3.47    0.81
  -7 -22   5   12.13    1.60
  -6 -22   5    1.84    0.75
  -5 -22   5  165.08    6.88
   5  22  -5  159.49    9.03
  -4 -22   5   10.49    1.68
   4  22  -5    9.01    2.12
  -3 -22   5  306.14    9.08
   3  22  -5  286.05   12.89
   2  22  -5   14.56    2.83
   1  22  -5   99.93    7.05
   1  22  -5  141.83    7.70
   0  22  -5   37.35    3.86
  -1  22  -5    8.39    1.75
  -1  22  -5    6.86    1.34
  -2  22  -5    0.30    0.96
  -2  22  -5    0.04    0.26
  -3  22  -5   16.10    1.84
  -3  22  -5   21.74    2.56
  -4  22  -5   54.78    3.14
  -4  22  -5   57.38    3.76
  -5  22  -5    0.54    0.39
  -5  22  -5    0.80    0.34
  -8 -23   5    6.93    1.02
  -7 -23   5   10.17    1.44
  -6 -23   5  166.28    6.70
   5  23  -5   11.10    2.30
  -5 -23   5   11.56    1.81
  -4 -23   5  244.16    8.28
   4  23  -5  229.43   11.43
  -3 -23   5   75.99    4.33
   3  23  -5   78.79    6.71
   2  23  -5  113.26    7.88
  -2 -23   5  118.56    5.21
   1  23  -5   61.35    5.54
   0  23  -5  149.61    7.71
  -1  23  -5    2.01    0.89
  -1  23  -5    1.50    0.66
  -2  23  -5   16.54    2.00
  -2  23  -5   17.41    2.41
  -3  23  -5   11.55    2.19
  -3  23  -5    4.59    1.01
  -4  23  -5   56.60    3.15
  -4  23  -5   57.09    3.64
  -5  23  -5    0.85    0.43
  -5  23  -5    0.27    0.24
  -8 -24   5    4.18    0.79
  -7 -24   5   28.08    2.37
  -6 -24   5    5.14    1.23
  -5 -24   5  105.31    5.39
   5  24  -5   97.61    6.78
   4  24  -5    3.32    1.29
  -4 -24   5    3.35    1.00
  -3 -24   5   46.04    3.33
   3  24  -5   43.58    4.91
  -2 -24   5   19.49    2.08
   2  24  -5   17.09    3.04
   1  24  -5  114.41    7.68
   0  24  -5   76.58    4.98
   0  24  -5   84.76    5.49
  -1  24  -5   61.81    4.14
  -1  24  -5   68.12    4.75
  -2  24  -5    0.55    0.65
  -2  24  -5    0.49    0.56
  -3  24  -5    9.64    1.59
  -3  24  -5    5.57    1.09
  -4  24  -5    7.16    1.21
  -4  24  -5    7.35    1.28
  -4  24  -5    7.08    1.08
  -5  24  -5   41.20    2.08
  -5  24  -5   37.71    2.33
  -8 -25   5    9.91    1.11
  -7 -25   5    2.46    0.59
  -6 -25   5  102.89    5.02
  -5 -25   5  121.90    5.73
   5  25  -5  118.25    7.26
   4  25  -5    1.74    1.03
  -4 -25   5    0.84    0.45
  -3 -25   5   46.38    3.37
   3  25  -5   43.68    5.03
   2  25  -5    3.09    1.17
  -2 -25   5    4.31    1.00
   1  25  -5   75.73    6.23
  -1 -25   5   83.05    4.16
   0  25  -5    2.97    1.51
   0  25  -5    0.84    0.49
   0  25  -5    2.88    0.99
  -1  25  -5    0.48    0.39
  -1  25  -5    0.75    0.35
  -2  25  -5   66.55    3.99
  -2  25  -5   87.86    4.99
  -3  25  -5    3.44    1.01
  -3  25  -5    2.50    0.69
  -4  25  -5   10.38    1.42
  -4  25  -5    8.79    1.16
  -4  25  -5   10.98    1.45
  -5  25  -5    5.39    0.80
  -8 -26   5   36.46    2.03
  -7 -26   5   14.16    1.54
  -6 -26   5    7.25    1.32
  -5 -26   5   86.04    4.69
   5  26  -5   82.37    5.64
  -4 -26   5   45.39    3.39
   4  26  -5   37.48    4.28
  -3 -26   5  145.46    6.06
   3  26  -5  133.42    8.69
   2  26  -5    1.09    0.84
  -2 -26   5    2.25    0.78
   1  26  -5    2.59    1.09
  -1 -26   5    2.19    0.72
   0  26  -5   46.99    4.54
  -1  26  -5   18.96    2.21
  -1  26  -5   28.05    2.82
  -2  26  -5    9.98    1.47
  -2  26  -5   13.98    1.93
  -3  26  -5    8.78    1.39
  -3  26  -5    9.45    1.24
  -4  26  -5    0.66    0.44
  -4  26  -5    0.28    0.43
  -4  26  -5   -0.25    0.43
  -7 -27   5    1.59    0.37
  -6 -27   5   37.69    2.88
  -5 -27   5  107.58    5.23
   4  27  -5   -0.59    0.99
  -4 -27   5    1.03    0.59
  -3 -27   5  100.10    4.97
   3  27  -5   98.02    7.11
  -2 -27   5   12.97    1.68
   2  27  -5   11.15    2.43
   1  27  -5   78.55    6.20
  -1 -27   5   73.33    3.91
   0  27  -5    6.02    1.78
  -1  27  -5   30.18    2.75
  -1  27  -5   42.76    3.29
  -2  27  -5    2.17    0.73
  -2  27  -5    0.98    0.39
  -3  27  -5    0.88    0.51
  -3  27  -5   -0.10    0.40
  -4  27  -5    9.53    1.22
  -4  27  -5    9.56    1.09
  -4  27  -5   10.57    1.24
  -7 -28   5    0.15    0.32
  -6 -28   5    7.49    1.24
  -5 -28   5    0.27    0.48
   4  28  -5    4.00    1.34
  -4 -28   5    3.20    0.90
  -3 -28   5   79.56    4.37
   3  28  -5   78.53    6.13
   2  28  -5    0.32    0.66
  -2 -28   5    0.01    0.37
  -1 -28   5    9.96    1.41
   1  28  -5   12.45    2.53
   0  28  -5    2.87    1.20
  -1  28  -5   19.80    2.75
  -1  28  -5   14.74    1.86
  -2  28  -5   13.80    1.65
  -2  28  -5   16.05    1.83
  -3  28  -5   13.77    1.84
  -3  28  -5   10.79    1.31
  -3  28  -5   13.42    1.57
  -4  28  -5    9.97    1.18
  -4  28  -5    8.79    0.99
  -4  28  -5   10.00    1.13
  -7 -29   5    0.51    0.23
  -6 -29   5    1.91    0.60
  -5 -29   5  112.63    5.08
  -4 -29   5   11.83    1.65
   4  29  -5   13.93    2.13
  -3 -29   5   21.06    2.18
   3  29  -5   23.00    3.07
   2  29  -5   28.30    3.63
  -2 -29   5   27.16    2.41
  -1 -29   5   16.25    1.79
   1  29  -5   16.08    2.69
   0  29  -5   75.89    5.46
   0 -29   5   67.78    3.52
  -1  29  -5   19.40    2.59
  -2  29  -5    6.07    1.34
  -2  29  -5    2.98    0.69
  -2  29  -5    5.44    1.01
  -3  29  -5    3.14    0.89
  -3  29  -5    3.13    0.76
  -3  29  -5    2.47    0.59
  -4  29  -5   68.67    2.98
  -7 -30   5   13.84    1.23
  -6 -30   5    7.41    1.12
  -5 -30   5    6.74    1.18
  -4 -30   5   18.48    2.03
   4  30  -5   17.40    2.19
  -3 -30   5   40.42    2.99
   3  30  -5   42.21    3.91
   2  30  -5  128.11    7.18
  -2 -30   5  112.83    5.00
   1  30  -5    1.53    0.96
  -1 -30   5    1.26    0.55
   0  30  -5   46.03    4.07
   0 -30   5   36.89    2.56
  -1  30  -5   21.08    2.59
  -2  30  -5   58.24    3.93
  -3  30  -5   19.53    1.98
  -6 -31   5   37.04    2.38
  -5 -31   5    8.98    1.31
  -4 -31   5   -0.02    0.36
  -3 -31   5   45.96    3.15
   3  31  -5   53.56    4.07
  -2 -31   5   62.96    3.63
   2  31  -5   66.24    4.83
  -1 -31   5   13.93    1.61
   1  31  -5   13.93    2.22
   0  31  -5   -0.39    0.56
   0 -31   5   -0.01    0.20
  -1  31  -5    0.81    0.74
  -2  31  -5    2.33    0.82
  -3  31  -5   10.53    1.35
  -6 -32   5   10.58    1.18
  -5 -32   5   14.54    1.57
  -4 -32   5    6.35    1.13
  -3 -32   5   45.39    3.05
   3  32  -5   51.07    3.61
  -2 -32   5   67.18    3.64
   2  32  -5   75.41    4.80
   1  32  -5    1.26    0.70
  -1 -32   5    1.97    0.62
   0  32  -5    5.69    1.28
   0 -32   5    4.53    0.83
  -1  32  -5   -0.16    0.53
  -2  32  -5    2.83    0.85
  -3  32  -5    1.01    0.52
  -5 -33   5    4.31    0.80
  -4 -33   5    3.80    0.85
   3  33  -5   -0.40    0.32
  -3 -33   5    0.86    0.46
  -2 -33   5   59.20    3.34
   2  33  -5   66.60    4.12
   1  33  -5    7.34    1.44
  -1 -33   5    7.09    1.10
   0  33  -5    4.14    1.05
   0 -33   5    3.93    0.73
  -1  33  -5    6.02    1.23
  -2  33  -5   18.65    1.89
  -3  33  -5   28.15    1.88
  -5 -34   5    0.89    0.40
  -4 -34   5    0.70    0.30
  -3 -34   5   29.96    2.27
  -2 -34   5  151.18    5.25
   2  34  -5  157.44    5.90
  -1 -34   5   28.02    2.13
   1  34  -5   29.85    2.62
   0  34  -5    2.45    0.77
   0 -34   5    2.16    0.56
  -1  34  -5    0.97    0.50
  -2  34  -5   15.31    1.58
  -4 -35   5    2.32    0.57
  -3 -35   5  112.34    4.29
  -2 -35   5   58.88    3.04
   2  35  -5   57.20    3.14
   1  35  -5    2.88    0.71
  -1 -35   5    3.68    0.82
   0  35  -5    0.70    0.36
  -1  35  -5    1.44    0.48
  -2  35  -5    2.14    0.52
  -4 -36   5   22.78    1.66
  -3 -36   5   11.24    1.24
   2  36  -5    1.29    0.46
  -2 -36   5    1.83    0.57
  -1 -36   5    8.07    1.04
   1  36  -5    7.64    1.08
   0  36  -5    0.35    0.31
  -1  36  -5    5.55    0.91
  -3 -37   5    1.00    0.34
  -2 -37   5   14.66    1.33
   1  37  -5   36.86    2.09
   0  37  -5    0.93    0.31
   9   0  -6   20.24    2.24
   8   0  -6    8.57    1.50
   7   0  -6  557.79   13.72
   6   0  -6    6.10    1.32
   5   0  -6    0.82    0.39
   4   0  -6  844.28   29.76
   4   0  -6  782.88   15.78
   4   0  -6  821.97   17.03
   3   0  -6   87.28    9.20
   3   0  -6   82.86    4.37
   3   0  -6   90.51    4.97
   2   0  -6  350.60   18.76
   2   0  -6  339.49    9.45
   2   0  -6  377.20   10.45
   1   0  -6   59.03    7.58
   1   0  -6   57.86    3.71
   0   0  -6  181.84   14.05
   0   0  -6  184.40    7.27
  -1   0  -6   42.03    3.60
  -2   0  -6   45.70    3.89
  -3   0  -6  137.08    6.50
   9  -1  -6    5.29    1.32
   9   1  -6    3.76    1.07
   8  -1  -6   37.32    3.19
   8   1  -6   34.22    3.01
   7  -1  -6   55.69    4.03
   7   1  -6   54.59    4.00
   6  -1  -6   52.79    3.90
   6   1  -6   50.92    3.82
   5  -1  -6   63.54    4.20
   5   1  -6   60.43    4.11
   4  -1  -6    7.67    1.41
   4   1  -6    8.87    1.59
   4   1  -6   10.50    1.67
   4  -1  -6    6.77    1.25
   4  -1  -6    7.67    2.91
   3   1  -6  389.76   19.44
   3  -1  -6  347.85   18.95
   3  -1  -6  353.61    9.61
   3   1  -6  353.05    9.67
   3  -1  -6  387.45   10.79
   3   1  -6  364.39   10.45
   2  -1  -6    1.68    0.73
   2   1  -6    0.90    0.59
   2   1  -6    1.29    1.10
   2  -1  -6    2.53    1.52
   2  -1  -6    1.90    0.84
   2   1  -6    2.22    0.79
   1  -1  -6   19.88    2.16
   1   1  -6   20.31    2.19
   1   1  -6   21.88    4.53
   1  -1  -6   21.49    4.57
   0   1  -6    5.27    2.20
   0  -1  -6    1.06    1.14
   0  -1  -6    3.93    1.11
   0   1  -6    3.73    1.01
  -1  -1  -6    8.48    1.64
  -1   1  -6    8.71    1.70
  -2  -1  -6   23.54    2.72
  -2   1  -6   21.55    2.69
  -3  -1  -6   76.32    4.70
  -3   1  -6   55.05    4.09
  -4   1  -6   39.31    2.94
   9   2  -6    0.18    0.74
   8  -2  -6   27.31    2.80
   8   2  -6   31.48    2.92
   7  -2  -6   39.76    3.36
   7   2  -6   37.87    3.29
   6  -2  -6  211.89    8.07
   6   2  -6  204.51    7.91
   5  -2  -6   59.72    4.08
   5   2  -6   54.84    3.94
   4  -2  -6    4.25    0.95
   4   2  -6    6.08    1.23
   4  -2  -6    4.96    0.98
   4   2  -6    5.32    1.12
   4  -2  -6    4.56    2.19
   3   2  -6   57.40    7.29
   3  -2  -6   62.51    7.92
   3  -2  -6   60.82    3.69
   3   2  -6   61.86    3.80
   3  -2  -6   65.27    4.13
   3   2  -6   60.75    4.02
   2   2  -6  458.55   20.94
   2  -2  -6  442.18   21.59
   2  -2  -6  433.65   10.74
   2   2  -6  434.73   10.99
   2   2  -6  456.81   11.72
   1   2  -6   39.23    6.19
   1  -2  -6   38.70    6.34
   1  -2  -6   38.44    3.01
   1   2  -6   38.95    3.11
   0  -2  -6   20.86    2.35
   0   2  -6   21.48    2.44
   0   2  -6   25.70    5.14
   0  -2  -6   19.44    4.48
  -1  -2  -6   13.48    2.06
  -1   2  -6   14.43    2.14
  -2  -2  -6   77.39    4.98
  -2   2  -6   76.01    5.07
  -3   2  -6   44.60    3.66
  -4   2  -6   13.45    1.74
   9   3  -6    2.13    0.90
   8  -3  -6   32.85    3.12
   8   3  -6   33.10    3.05
   7  -3  -6   33.59    3.18
   7   3  -6   29.43    2.90
   6   3  -6   10.80    1.84
   6  -3  -6   12.73    2.07
   5  -3  -6  153.10   13.27
   5  -3  -6  156.21    6.76
   5   3  -6  149.33    6.61
   4   3  -6   20.24    2.33
   4  -3  -6   15.27    4.02
   4  -3  -6   17.13    2.12
   4   3  -6   15.76    2.07
   3  -3  -6    1.58    0.61
   3   3  -6    1.08    0.49
   3   3  -6    1.43    1.17
   3  -3  -6    2.03    0.63
   3   3  -6    1.90    0.70
   3  -3  -6    2.36    1.60
   2   3  -6  183.00   12.85
   2  -3  -6  195.03   14.29
   2  -3  -6  190.01    6.67
   2   3  -6  185.02    6.88
   2   3  -6  187.86    7.21
   1   3  -6  414.30   20.13
   1  -3  -6  402.30   20.79
   1  -3  -6  398.92   10.40
   1   3  -6  386.99   10.71
   1   3  -6  436.60   11.61
   0  -3  -6   11.72    1.79
   0   3  -6   13.06    1.94
   0  -3  -6   12.64    3.71
  -1  -3  -6    1.46    0.80
  -1   3  -6    2.68    1.01
  -2  -3  -6    2.51    0.69
  -2   3  -6    1.96    0.74
  -3   3  -6   11.55    1.96
  -4   3  -6    0.34    0.47
   9   4  -6    6.37    1.30
   8  -4  -6    8.43    1.65
   8   4  -6    9.81    1.61
   7  -4  -6   14.37    2.05
   7   4  -6   13.71    1.97
   6  -4  -6  225.64    8.41
   6   4  -6  217.22    8.23
   5  -4  -6    2.84    0.96
   5   4  -6    3.55    1.13
   5  -4  -6    2.63    1.66
   4  -4  -6  137.97   12.31
   4   4  -6  141.63    6.11
   4  -4  -6  147.09    6.38
   4   4  -6  133.14    6.18
   3   4  -6   60.30    7.08
   3  -4  -6   54.79    7.47
   3  -4  -6   52.49    3.41
   3   4  -6   53.08    3.63
   3  -4  -6   58.55    3.82
   3   4  -6   50.51    3.62
   2   4  -6    7.70    1.40
   2   4  -6    8.96    2.77
   2  -4  -6    8.27    1.30
   2  -4  -6    6.39    2.59
   2   4  -6    7.67    1.34
   1   4  -6    0.53    0.67
   1   4  -6    2.21    1.79
   1  -4  -6    2.78    1.71
   1  -4  -6    1.47    0.66
   1   4  -6    1.06    0.66
   0  -4  -6   19.22    2.19
   0   4  -6   18.04    2.36
   0  -4  -6   20.43    4.87
  -1  -4  -6   51.23    7.70
  -1  -4  -6   63.99    4.30
  -1   4  -6   58.05    4.30
  -2   4  -6    2.42    1.16
  -3   4  -6   35.12    3.30
  -4   4  -6   32.12    2.73
  -5   4  -6    3.30    0.65
   9   5  -6    1.15    0.69
   8  -5  -6   58.17    4.12
   8   5  -6   63.62    4.18
   7  -5  -6   23.28    2.66
   7   5  -6   26.33    2.75
   6  -5  -6  232.82    8.55
   6   5  -6  228.89    8.49
   5  -5  -6    5.48    1.25
   5   5  -6    5.28    1.31
   5  -5  -6    4.11    1.78
   4  -5  -6   57.12    8.01
   4   5  -6   62.47    4.08
   4  -5  -6   57.85    3.93
   4   5  -6   54.84    3.88
   3  -5  -6  131.30   11.80
   3  -5  -6  140.63    5.64
   3   5  -6  141.78    6.18
   3  -5  -6  151.24    6.25
   3   5  -6  130.18    5.93
   2  -5  -6   16.33    1.86
   2   5  -6   15.60    2.04
   2   5  -6   14.74    3.52
   2  -5  -6   12.99    3.63
   2   5  -6   14.81    1.96
   1   5  -6   99.48    9.54
   1  -5  -6   90.69    9.86
   1  -5  -6   97.63    4.81
   1   5  -6   95.48    5.13
   1   5  -6   97.21    5.30
   0  -5  -6  111.00   11.05
   0  -5  -6  113.11    5.37
   0   5  -6  108.57    5.76
  -1  -5  -6    6.62    3.00
  -1   5  -6    6.34    1.49
  -2   5  -6   69.84    4.96
  -3   5  -6   25.99    2.88
  -4   5  -6    4.49    1.02
  -5   5  -6    0.43    0.16
   9   6  -6    1.05    0.74
   8  -6  -6    2.39    1.15
   8   6  -6    2.86    0.93
   7  -6  -6  101.06    5.64
   7   6  -6  103.68    5.52
   6  -6  -6    4.67    1.41
   6   6  -6    3.78    1.19
   5  -6  -6  254.82   17.82
   5  -6  -6  268.87    8.99
   5   6  -6  248.57    8.79
   4   6  -6   16.01    2.12
   4  -6  -6   15.15    4.32
   4  -6  -6   18.59    2.19
   4   6  -6   15.82    2.10
   3  -6  -6    8.14    1.35
   3   6  -6    7.27    1.31
   3  -6  -6    9.06    1.40
   3   6  -6    8.22    1.47
   3  -6  -6    8.42    3.08
   2   6  -6  207.34   13.24
   2  -6  -6  194.47   14.40
   2  -6  -6  198.99    6.87
   2   6  -6  198.06    7.51
   2   6  -6  187.84    7.32
   1   6  -6    3.10    1.00
   1   6  -6    5.49    2.34
   1  -6  -6    4.96    2.49
   1  -6  -6    4.45    1.05
   1   6  -6    3.59    1.13
   0  -6  -6  159.53   13.27
   0  -6  -6  179.25    6.77
   0   6  -6  163.60    7.26
  -1  -6  -6    0.42    1.30
  -1   6  -6    0.72    0.49
  -2   6  -6   -0.21    0.60
  -3   6  -6   67.04    4.61
  -4   6  -6    3.15    0.84
  -5   6  -6    9.80    1.19
   9   7  -6    2.67    0.93
   8  -7  -6   30.43    3.00
   8   7  -6   32.22    3.01
   7  -7  -6   20.35    2.52
   7   7  -6   20.11    2.46
   6   7  -6   12.29    1.88
   6  -7  -6   15.46    2.20
   5  -7  -6   25.66    5.71
   5  -7  -6   30.72    2.93
   5   7  -6   29.05    2.89
   4  -7  -6  109.92   11.28
   4   7  -6  110.87    5.79
   4  -7  -6  113.46    5.45
   4   7  -6  101.27    5.36
   3  -7  -6   74.47    8.97
   3  -7  -6   83.37    4.32
   3   7  -6   84.36    4.93
   3  -7  -6   86.48    4.58
   3   7  -6   74.46    4.49
   2  -7  -6   25.18    5.23
   2  -7  -6   21.73    2.20
   2   7  -6   25.00    2.65
   2   7  -6   22.34    2.52
   1  -7  -6  140.89   12.37
   1  -7  -6  150.73    5.93
   1   7  -6  144.02    6.67
   1   7  -6  143.99    6.60
   0   7  -6  156.16    7.00
   0  -7  -6  136.74   12.28
   0   7  -6  134.28    6.64
  -1  -7  -6    5.23    2.68
  -1   7  -6    3.76    1.14
  -2   7  -6  101.64    6.03
  -3   7  -6   24.95    2.85
  -4   7  -6   -0.06    0.41
  -5   7  -6    7.54    1.04
   9   8  -6    1.25    0.69
   8  -8  -6   11.28    2.02
   8   8  -6   14.22    2.08
   7  -8  -6   16.33    2.38
   7   8  -6   14.98    2.13
   6  -8  -6    5.46    1.33
   6   8  -6    5.01    1.35
   5  -8  -6   66.05    9.07
   5  -8  -6   66.30    4.31
   5   8  -6   62.08    4.36
   4  -8  -6  105.22   11.07
   4   8  -6  106.44    5.79
   4  -8  -6  115.63    5.48
   4   8  -6  105.00    5.48
   3  -8  -6   49.10    7.22
   3   8  -6   57.56    4.15
   3   8  -6   48.01    3.61
   2   8  -6    0.95    0.50
   2  -8  -6    1.61    0.65
   2  -8  -6    1.56    1.65
   2   8  -6    1.65    0.84
   1   8  -6  124.22    6.20
   1  -8  -6  124.16   11.74
   1  -8  -6  136.98    5.56
   1   8  -6  124.15    6.27
   0   8  -6  262.68    9.40
   0  -8  -6  236.44   16.27
   0   8  -6  234.55    9.05
  -1  -8  -6   57.99    8.24
  -1   8  -6   56.77    4.41
  -2   8  -6   30.04    3.28
  -3   8  -6   29.32    3.07
  -4   8  -6    0.84    0.46
  -5   8  -6    2.69    0.62
   9   9  -6   66.99    4.54
   8  -9  -6   55.15    4.18
   8   9  -6   61.34    4.25
   7  -9  -6  181.81    7.85
   7   9  -6  179.63    7.58
   6  -9  -6  194.51    7.95
   6   9  -6  190.16    7.88
   5  -9  -6  265.81    8.90
   5   9  -6  242.21    8.95
   4  -9  -6    0.74    0.59
   4   9  -6    0.05    0.34
   4   9  -6    0.76    0.94
   4  -9  -6    1.41    1.14
   3   9  -6    0.62    0.33
   3   9  -6    1.11    0.71
   3  -9  -6   -0.60    1.68
   2  -9  -6  348.91   19.51
   2  -9  -6  384.31    9.73
   2   9  -6  358.64   11.19
   2   9  -6  356.38   10.71
   1   9  -6   17.14    2.27
   1   9  -6   14.35    2.19
   1  -9  -6   15.22    4.08
   0  -9  -6  295.16   18.37
   0   9  -6  297.92   10.41
  -1   9  -6   69.63    4.97
  -2   9  -6    9.07    1.78
  -3   9  -6   17.22    2.30
  -4   9  -6   17.39    1.99
  -5   9  -6    5.40    0.86
   9  10  -6    3.31    1.22
   8  10  -6  108.13    5.73
   7 -10  -6   54.93    4.36
   7  10  -6   57.37    4.30
   6 -10  -6   14.42    2.19
   6  10  -6   15.16    2.25
   5 -10  -6    2.50    0.89
   5  10  -6    3.12    1.12
   4 -10  -6    5.89    1.30
   4  10  -6    7.40    1.47
   4  10  -6    7.02    1.53
   4 -10  -6    7.46    2.48
   3  10  -6   11.07    1.68
   3  10  -6   12.09    2.04
   3 -10  -6    6.77    2.50
   2 -10  -6  155.59   12.94
   2 -10  -6  182.46    6.35
   2  10  -6  164.25    7.52
   2  10  -6  166.57    7.13
   1  10  -6  155.20    7.00
   1 -10  -6  143.20   12.64
   1  10  -6  151.26    7.33
   0  10  -6   77.80    5.10
   0 -10  -6   83.01    9.69
   0  10  -6   88.05    5.58
  -1  10  -6  137.09    6.88
  -1  10  -6  166.06    7.74
  -2  10  -6   30.25    3.34
  -3  10  -6   14.36    2.14
  -4  10  -6   23.74    2.34
  -5  10  -6    0.66    0.37
   8  11  -6   13.60    2.16
   7 -11  -6  506.49   14.14
   7  11  -6  515.26   13.78
   6 -11  -6  147.65    6.99
   6  11  -6  156.88    7.29
   5 -11  -6    2.48    0.79
   5  11  -6    2.81    0.98
   4 -11  -6  185.76   14.85
   4  11  -6  170.59    7.99
   4 -11  -6  146.20    6.28
   4  11  -6  172.63    7.36
   3  11  -6   26.23    3.08
   3 -11  -6   24.65    5.29
   3  11  -6   26.83    2.81
   2 -11  -6   13.05    3.64
   2  11  -6   14.55    2.30
   2  11  -6   16.25    2.30
   1  11  -6   54.58    4.16
   1 -11  -6   47.28    7.19
   1  11  -6   49.92    4.29
   0  11  -6  250.09    9.50
   0 -11  -6  283.99   18.03
   0  11  -6  271.37   10.18
  -1  11  -6  152.33    7.33
  -1  11  -6  184.84    8.35
  -2  11  -6  102.64    6.11
  -3  11  -6   10.01    1.82
  -4  11  -6    3.76    0.96
  -5  11  -6   25.13    1.94
   8  12  -6   63.91    4.45
   7 -12  -6    1.64    1.08
   7  12  -6    2.31    1.01
   6 -12  -6   53.66    4.22
   6  12  -6   48.65    4.09
   5 -12  -6    7.88    1.52
   5  12  -6   11.25    1.94
   4 -12  -6   72.23    9.24
   4  12  -6   62.91    4.90
   4 -12  -6   59.70    3.95
   4  12  -6   74.29    4.82
   3 -12  -6  100.10   10.52
   3  12  -6  103.23    6.38
   3  12  -6  112.18    5.90
   2 -12  -6   68.32    8.53
   2  12  -6   68.78    5.11
   2  12  -6   72.29    4.73
   1  12  -6   21.07    2.61
   1  12  -6   16.78    2.52
   1 -12  -6   19.28    4.65
   0  12  -6   71.03    5.02
   0 -12  -6   70.57    8.89
   0  12  -6   71.83    5.25
  -1  12  -6   17.60    2.47
  -1  12  -6   18.49    2.63
  -2  12  -6   79.82    5.41
  -3  12  -6   10.81    1.86
  -4  12  -6   16.49    1.96
  -5  12  -6    0.96    0.42
   8  13  -6   34.82    3.33
   7  13  -6   40.50    3.69
   6 -13  -6  145.96    7.07
   6  13  -6  147.91    7.35
   5 -13  -6    2.51    0.96
   5  13  -6    3.78    1.11
   4  13  -6   13.22    2.06
   4  13  -6   12.88    2.31
   4 -13  -6   15.45    2.02
   3 -13  -6   86.21    9.79
   3  13  -6   84.74    5.90
   3  13  -6   87.85    5.34
   2  13  -6    2.01    0.87
   2 -13  -6    2.99    2.03
   2  13  -6    2.03    1.11
   1  13  -6   13.74    2.15
   1 -13  -6   11.29    3.64
   1  13  -6   10.18    2.00
   0  13  -6    0.34    0.36
   0  13  -6    1.00    0.77
  -1  13  -6  119.81    6.50
  -1  13  -6  124.43    6.85
  -2  13  -6    0.74    0.68
  -2  13  -6   -0.14    0.44
  -3  13  -6   20.38    2.52
  -4  13  -6   13.84    1.77
  -5  13  -6   16.11    1.51
  -8 -14   6   36.06    2.34
   8  14  -6   36.66    3.40
   7  14  -6   32.64    3.36
   6 -14  -6  144.38    7.12
   6  14  -6  175.86    8.15
   5 -14  -6    9.77    1.77
   5  14  -6   11.65    2.12
   4  14  -6   11.08    1.99
   4  14  -6    9.15    1.95
   3 -14  -6   52.04    7.61
   3  14  -6   50.72    4.62
   3  14  -6   51.85    4.20
   2  14  -6   42.70    3.83
   2 -14  -6   36.76    6.27
   2  14  -6   42.35    4.27
   1  14  -6   16.52    2.40
   1 -14  -6   14.03    3.98
   1  14  -6   10.42    2.03
   0  14  -6   54.66    4.45
   0  14  -6   45.33    4.26
  -1  14  -6   29.06    3.18
  -1  14  -6   28.63    3.33
  -2  14  -6   31.98    3.05
  -2  14  -6   30.74    3.26
  -3  14  -6   -0.05    0.56
  -4  14  -6    4.69    1.09
  -5  14  -6    0.35    0.27
  -8 -15   6   34.51    2.26
   8  15  -6   34.14    3.23
   7  15  -6    1.74    0.66
   6 -15  -6    7.57    1.68
   6  15  -6    9.70    1.98
   5 -15  -6   16.10    2.26
   5  15  -6   19.67    2.79
   4  15  -6   41.09    4.10
   4  15  -6   51.34    4.32
   3  15  -6   12.20    2.10
   3  15  -6   10.47    2.24
   2  15  -6   48.14    4.11
   2 -15  -6   38.89    6.44
   2  15  -6   43.59    4.36
   1  15  -6    1.28    0.74
   1  15  -6   -0.91    0.81
   0  15  -6  131.82    7.04
   0  15  -6  100.79    6.43
  -1  15  -6    3.68    1.13
  -1  15  -6    5.63    1.74
  -2  15  -6    8.46    1.52
  -2  15  -6    8.66    1.76
  -3  15  -6    0.25    0.43
  -4  15  -6    0.85    0.47
  -5  15  -6    9.33    1.13
  -8 -16   6   44.39    2.51
   8  16  -6   48.69    3.74
   7  16  -6    0.31    0.42
   6  16  -6   25.45    3.09
   5 -16  -6  196.12    8.21
   5  16  -6  248.08   10.19
   4  16  -6  301.06   11.18
   4  16  -6  323.30   11.47
   3  16  -6  148.97    8.18
   3  16  -6  149.80    7.54
   2  16  -6    5.76    1.56
   2  16  -6    4.88    1.48
   1  16  -6  169.53    8.01
   1  16  -6  143.60    8.06
   0  16  -6   69.01    5.11
   0  16  -6   56.11    4.84
  -1  16  -6   15.83    2.40
  -1  16  -6   14.86    2.37
  -2  16  -6   -0.17    0.53
  -2  16  -6   -0.26    0.45
  -3  16  -6   15.23    2.07
  -4  16  -6    9.82    1.49
  -5  16  -6    0.29    0.23
  -8 -17   6   38.06    2.24
  -7 -17   6   20.57    1.87
   7  17  -6   18.85    2.55
   6  17  -6    0.69    0.74
   5  17  -6   15.35    2.59
   4  17  -6   24.12    3.00
   4  17  -6   26.39    3.28
   3  17  -6   18.26    2.96
   3  17  -6   20.79    2.88
   2  17  -6   57.21    4.67
   2  17  -6   54.29    4.96
   1  17  -6   19.04    2.70
   1  17  -6   17.28    2.78
   0  17  -6   23.23    3.02
   0  17  -6   17.72    2.85
  -1  17  -6    0.14    0.30
  -1  17  -6    1.05    0.69
  -2  17  -6   54.96    4.04
  -2  17  -6   60.94    4.54
  -3  17  -6    9.27    1.57
  -4  17  -6   89.21    4.36
  -5  17  -6   26.89    1.84
  -8 -18   6    8.88    1.04
   7  18  -6    0.06    0.36
  -7 -18   6    0.27    0.32
   6  18  -6    6.21    1.41
   5  18  -6  136.70    7.89
   4  18  -6   24.37    3.22
   3  18  -6    1.13    0.98
   3  18  -6   -0.52    0.48
   2  18  -6   18.66    2.77
   2  18  -6   14.78    2.63
   1  18  -6   11.80    2.15
   1  18  -6   10.35    2.20
   0  18  -6    6.62    1.66
   0  18  -6    7.27    1.79
  -1  18  -6   50.01    4.27
  -1  18  -6   50.75    4.39
  -2  18  -6    4.04    1.09
  -2  18  -6    5.23    1.35
  -3  18  -6    7.38    1.19
  -3  18  -6    8.98    1.51
  -4  18  -6   30.71    2.48
  -5  18  -6   -0.08    0.16
  -8 -19   6    5.24    0.81
  -7 -19   6   60.41    3.16
   7  19  -6   65.27    4.75
   6  19  -6   -0.80    0.90
   5  19  -6  244.40   10.89
   4  19  -6  208.47    9.85
   3  19  -6   93.92    6.01
   3  19  -6   80.95    5.90
   2  19  -6   45.60    4.35
   2  19  -6   48.70    4.64
   1  19  -6    3.69    1.21
   1  19  -6    3.46    1.25
   0  19  -6   77.56    5.53
   0  19  -6   65.55    5.20
  -1  19  -6   33.25    3.50
  -1  19  -6   27.53    3.19
  -2  19  -6   -0.13    0.50
  -2  19  -6    0.35    0.40
  -3  19  -6    0.04    0.26
  -3  19  -6    0.32    0.40
  -4  19  -6   54.12    3.23
  -5  19  -6    2.10    0.47
  -8 -20   6    8.69    0.97
   7  20  -6    2.62    0.94
  -7 -20   6    1.50    0.47
   6  20  -6   29.55    3.46
   5  20  -6   64.00    5.58
   4  20  -6   48.13    4.78
   3  20  -6   57.11    5.09
   2  20  -6   -0.53    0.54
   2  20  -6   -0.40    0.70
   1  20  -6    1.40    0.48
   1  20  -6    3.11    1.19
   0  20  -6   44.14    4.21
   0  20  -6   42.72    4.12
  -1  20  -6  142.15    7.20
  -1  20  -6  136.92    7.07
  -2  20  -6    1.18    0.61
  -2  20  -6    2.14    0.79
  -3  20  -6    4.36    0.92
  -3  20  -6    5.41    1.11
  -4  20  -6    1.43    0.54
  -7 -21   6   15.55    1.48
  -6 -21   6   20.41    1.89
   6  21  -6   18.31    2.71
   5  21  -6   28.37    3.74
   4  21  -6    5.49    1.60
   3  21  -6  124.05    7.66
   2  21  -6    1.52    1.20
   2  21  -6    0.60    0.53
   1  21  -6   27.76    3.44
   1  21  -6   30.99    3.45
   0  21  -6    1.98    1.00
   0  21  -6    1.97    1.00
  -1  21  -6   73.36    5.12
  -1  21  -6   74.70    5.05
  -2  21  -6   14.21    1.98
  -2  21  -6   15.38    2.09
  -3  21  -6   25.11    2.16
  -3  21  -6   28.82    2.58
  -4  21  -6    1.04    0.40
  -7 -22   6    3.38    0.59
  -6 -22   6   11.01    1.35
   6  22  -6   11.28    2.02
   5  22  -6    2.80    1.13
   4  22  -6  198.80   10.03
   3  22  -6    8.84    2.03
   2  22  -6  129.83    7.68
   2  22  -6  183.98    7.85
   1  22  -6   39.89    4.06
   1  22  -6   50.48    4.21
   0  22  -6   59.13    4.85
   0  22  -6   68.69    4.90
  -1  22  -6    0.33    0.64
  -1  22  -6   -0.02    0.53
  -2  22  -6    6.95    1.38
  -2  22  -6    6.14    1.27
  -3  22  -6    0.98    0.36
  -3  22  -6    2.06    0.79
  -4  22  -6    0.26    0.21
  -7 -23   6   14.42    1.33
   6  23  -6    1.40    0.69
  -6 -23   6    3.15    0.79
   5  23  -6    1.81    1.07
   4  23  -6    3.31    1.31
   3  23  -6    1.24    0.78
   2  23  -6   11.21    2.28
   1  23  -6   30.87    3.60
   1  23  -6   43.02    3.66
   0  23  -6    4.66    1.34
   0  23  -6    7.31    1.50
  -1  23  -6    0.80    0.70
  -1  23  -6    0.21    0.34
  -2  23  -6    0.36    0.35
  -2  23  -6   -0.26    0.48
  -3  23  -6   19.38    1.82
  -3  23  -6   21.81    2.11
  -4  23  -6   29.79    2.02
  -7 -24   6    0.52    0.16
   6  24  -6    1.25    0.75
  -6 -24   6    1.83    0.55
   5  24  -6   32.78    3.83
   4  24  -6   31.56    3.87
   3  24  -6    1.39    0.52
   2  24  -6   29.16    3.62
   1  24  -6   67.04    5.34
   1  24  -6   90.43    5.03
   0  24  -6    7.27    1.73
   0  24  -6    8.81    1.60
  -1  24  -6   22.99    2.74
  -1  24  -6   25.42    2.62
  -2  24  -6    0.83    0.34
  -2  24  -6    0.21    0.37
  -3  24  -6    0.38    0.31
  -3  24  -6   -0.33    0.32
  -4  24  -6    2.99    0.63
  -7 -25   6   11.45    1.07
  -6 -25   6   47.17    2.59
   6  25  -6   56.81    3.78
   5  25  -6   57.14    4.83
   4  25  -6   20.31    3.03
   3  25  -6   43.28    4.42
   2  25  -6    9.40    2.00
   1  25  -6    7.21    1.72
   0  25  -6    7.49    1.77
   0  25  -6   10.56    1.70
  -1  25  -6   21.95    2.66
  -1  25  -6   24.64    2.42
  -2  25  -6   13.62    1.79
  -2  25  -6   11.38    1.52
  -3  25  -6   27.89    2.03
  -3  25  -6   30.07    2.21
  -6 -26   6   -0.77    0.43
   5  26  -6   30.45    3.23
   4  26  -6    0.39    0.61
   3  26  -6    1.19    0.87
   2  26  -6    5.18    1.42
   1  26  -6   71.23    5.22
   0  26  -6   51.02    4.20
   0  26  -6   61.38    3.66
  -1  26  -6    4.08    1.02
  -1  26  -6    3.62    0.87
  -2  26  -6   -0.13    0.28
  -2  26  -6    0.39    0.41
  -3  26  -6    0.32    0.28
  -3  26  -6   -0.04    0.18
  -6 -27   6    5.59    0.78
   5  27  -6    1.32    0.50
   4  27  -6    3.94    1.29
   3  27  -6    1.36    0.70
   2  27  -6   59.49    4.77
   1  27  -6    6.72    1.65
   0  27  -6    6.27    1.39
  -1  27  -6    7.12    1.42
  -1  27  -6    8.49    1.23
  -2  27  -6    7.81    1.27
  -2  27  -6    8.39    1.16
  -3  27  -6    3.42    0.62
  -3  27  -6    5.28    0.78
   5  28  -6    0.05    0.49
   4  28  -6   -0.05    0.56
   3  28  -6   39.54    3.84
   2  28  -6    2.03    0.80
   1  28  -6   10.11    1.81
   0  28  -6   17.81    2.30
  -1  28  -6    9.95    1.62
  -1  28  -6    8.95    1.14
  -2  28  -6   56.15    3.24
  -2  28  -6   52.92    2.60
   4  29  -6    6.59    1.41
   3  29  -6   17.42    2.41
   2  29  -6    3.44    0.93
   1  29  -6    0.14    0.38
   0  29  -6    7.40    1.47
  -1  29  -6    7.31    1.27
  -2  29  -6    2.02    0.64
   4  30  -6   95.98    4.73
   3  30  -6  230.72    8.23
   2  30  -6   16.00    2.16
   1  30  -6    0.24    0.49
   0  30  -6    2.70    0.79
  -1  30  -6    7.19    1.17
  -2  30  -6    0.83    0.45
   4  31  -6   29.89    2.31
   3  31  -6    8.04    1.39
   2  31  -6    1.19    0.46
   1  31  -6   11.02    1.62
   0  31  -6    2.60    0.79
  -1  31  -6    1.22    0.42
  -2  31  -6   32.17    2.00
   4  32  -6    7.42    0.98
   3  32  -6    0.29    0.24
   2  32  -6    2.66    0.83
   1  32  -6    4.51    0.97
   0  32  -6    9.31    1.35
  -1  32  -6    5.98    0.96
   3  33  -6   54.47    2.86
   2  33  -6   51.54    3.00
   1  33  -6    0.12    0.22
   0  33  -6    8.91    1.22
  -1  33  -6    5.38    0.81
   2  34  -6    6.99    0.99
   1  34  -6    6.34    0.97
   0  34  -6   -0.47    0.36
   1  35  -6    8.10    0.96
   9   0  -7    1.22    0.63
   8   0  -7   -0.31    0.33
   7   0  -7    2.62    1.05
   6   0  -7    0.28    0.50
   5   0  -7    0.13    0.44
   4   0  -7   -0.57    0.52
   4   0  -7    0.46    0.52
   3   0  -7   -0.53    0.56
   3   0  -7    0.21    0.27
   2   0  -7    1.55    0.86
   1   0  -7   -0.27    0.51
   0   0  -7   -0.64    0.47
  -1   0  -7    0.09    0.37
  -2   0  -7    0.18    0.32
   9   1  -7   12.05    1.56
   8  -1  -7    4.49    1.05
   8   1  -7    3.73    0.88
   7  -1  -7    0.98    0.77
   7   1  -7   -0.06    0.58
   6  -1  -7    0.08    0.35
   6   1  -7    0.66    0.30
   5  -1  -7    0.56    0.53
   5   1  -7    0.51    0.36
   4   1  -7  235.53    7.98
   4   1  -7  253.42    8.74
   3  -1  -7    2.85    1.00
   3   1  -7    1.79    0.72
   3  -1  -7    3.51    1.07
   3   1  -7    3.89    1.02
   2  -1  -7  352.11    9.83
   2   1  -7  354.87    9.95
   1  -1  -7    7.69    1.44
   1   1  -7    6.96    1.38
   0  -1  -7   -0.44    0.57
   0   1  -7   -0.38    0.47
  -1  -1  -7    3.70    1.10
  -1   1  -7    4.77    1.23
  -2  -1  -7   17.76    2.11
  -2   1  -7   12.24    1.81
  -3   1  -7   39.55    2.72
   9   2  -7    6.42    1.26
   8  -2  -7    9.56    1.52
   8   2  -7    9.66    1.47
   7  -2  -7    2.89    1.09
   7   2  -7    3.16    1.10
   6  -2  -7   10.30    1.80
   6   2  -7    9.28    1.58
   5  -2  -7  208.62    7.85
   5   2  -7  204.12    7.79
   4   2  -7   28.34    2.73
   4  -2  -7   20.04    2.36
   4   2  -7   27.72    2.82
   3  -2  -7  376.99   10.07
   3   2  -7  379.95   10.41
   3  -2  -7  334.99   10.33
   3   2  -7  329.98   10.39
   2  -2  -7  179.26    6.80
   2   2  -7  173.09    6.83
   2   2  -7  155.37    6.97
   1  -2  -7  105.12    5.25
   1   2  -7   99.96    5.28
   0  -2  -7   63.48    4.21
   0   2  -7   78.26    4.85
  -1  -2  -7    0.38    0.39
  -1   2  -7    0.18    0.36
  -2  -2  -7  120.65    5.42
  -2   2  -7   95.40    5.25
  -3   2  -7    1.98    0.71
   9   3  -7    6.10    1.18
   8  -3  -7    4.90    1.15
   8   3  -7    5.60    1.15
   7  -3  -7   40.26    3.19
   7   3  -7   38.12    3.23
   6  -3  -7   52.22    3.84
   6   3  -7   45.32    3.66
   5  -3  -7   61.93    4.16
   5   3  -7   56.11    4.00
   4  -3  -7    7.19    1.42
   4   3  -7    8.03    1.47
   4   3  -7    9.57    1.57
   3  -3  -7    7.29    1.46
   3   3  -7    8.28    1.60
   3   3  -7   12.08    1.90
   3  -3  -7   10.30    1.58
   2  -3  -7   95.99    4.85
   2   3  -7   92.78    4.97
   2   3  -7   79.82    4.90
   1  -3  -7  180.47    6.99
   1   3  -7  225.36    8.09
   0  -3  -7   39.15    3.27
   0   3  -7   50.18    3.87
  -1  -3  -7    4.79    1.16
  -1   3  -7    4.93    1.25
  -2   3  -7   90.99    5.14
  -3   3  -7   19.59    1.99
   9   4  -7    2.83    0.96
   8  -4  -7   11.21    1.63
   8   4  -7   11.51    1.64
   7  -4  -7  173.92    6.92
   7   4  -7  178.56    6.88
   6  -4  -7  563.48   13.53
   6   4  -7  531.80   13.17
   5  -4  -7    1.02    0.63
   5   4  -7    0.76    0.45
   4   4  -7  137.48    6.22
   4   4  -7  136.83    6.32
   3  -4  -7   -0.30    0.41
   3   4  -7    0.37    0.34
   3  -4  -7    0.13    0.44
   3   4  -7    1.16    0.82
   2   4  -7    0.88    0.43
   2  -4  -7    1.07    0.49
   2   4  -7    1.58    0.76
   1  -4  -7   64.66    4.04
   1   4  -7   79.01    4.71
   0  -4  -7    1.43    0.68
   0   4  -7    1.25    0.76
  -1  -4  -7  124.26    5.76
  -1   4  -7  114.17    6.12
  -2   4  -7   13.09    1.94
  -3   4  -7   13.01    1.67
  -4   4  -7   23.96    1.61
   9   5  -7    5.60    1.19
   8  -5  -7    2.36    0.74
   8   5  -7    3.36    0.98
   7  -5  -7   18.90    2.29
   7   5  -7   19.76    2.38
   6  -5  -7   32.42    3.08
   6   5  -7   27.37    2.89
   5  -5  -7  106.55    5.55
   5   5  -7  120.20    5.85
   4  -5  -7    4.88    1.24
   4   5  -7    5.27    1.36
   4   5  -7    5.27    1.32
   3  -5  -7  314.58    9.10
   3   5  -7  317.88    9.83
   3   5  -7  322.14   10.16
   2   5  -7    2.40    0.87
   2  -5  -7    2.82    0.82
   2   5  -7    1.73    0.72
   1  -5  -7   20.53    2.25
   1   5  -7   22.82    2.59
   1   5  -7   20.14    2.43
   0  -5  -7   36.31    3.06
   0   5  -7   45.35    3.77
  -1   5  -7    1.23    0.47
  -2   5  -7   18.67    2.30
  -3   5  -7   24.16    2.27
  -4   5  -7    0.73    0.32
   9   6  -7   16.99    2.00
   8  -6  -7    3.64    0.97
   8   6  -7    2.93    0.72
   7  -6  -7   77.54    4.62
   7   6  -7   80.73    4.59
   6  -6  -7  188.57    7.41
   6   6  -7  177.57    7.19
   5  -6  -7   17.91    2.22
   5   6  -7   17.76    2.21
   4   6  -7   98.73    5.43
   4  -6  -7   82.21    4.80
   4   6  -7   93.73    5.25
   3   6  -7    3.88    1.18
   3  -6  -7    4.77    1.09
   3   6  -7    6.10    1.53
   2  -6  -7   38.40    3.00
   2   6  -7   40.26    3.42
   1  -6  -7  109.11    5.24
   1   6  -7  106.62    5.71
   0  -6  -7   48.06    3.44
   0   6  -7   43.28    3.69
  -1   6  -7    0.01    0.63
  -2   6  -7   -0.22    0.40
  -3   6  -7   76.52    4.07
  -4   6  -7    3.94    0.69
   9   7  -7   19.28    2.20
   8  -7  -7    2.74    0.80
   8   7  -7    2.58    0.92
   7  -7  -7  131.13    6.05
   7   7  -7  127.55    5.85
   6  -7  -7   12.47    1.91
   6   7  -7   11.00    1.82
   5  -7  -7    4.94    1.26
   5   7  -7    6.66    1.42
   4   7  -7  411.06   11.80
   4   7  -7  391.42   11.28
   3   7  -7    9.11    1.71
   3   7  -7   10.11    1.86
   2  -7  -7   57.10    3.63
   2   7  -7   63.02    4.32
   1  -7  -7   13.71    1.78
   1   7  -7   16.19    2.27
   1   7  -7   14.38    2.14
   0   7  -7  103.08    5.87
  -1   7  -7   11.75    1.91
  -2   7  -7    3.41    1.13
  -3   7  -7    0.40    0.50
  -4   7  -7   15.58    1.38
   9   8  -7    2.37    0.82
   8  -8  -7   56.23    3.70
   8   8  -7   65.92    4.04
   7  -8  -7   36.38    3.20
   7   8  -7   38.92    3.26
   6  -8  -7  206.50    7.91
   6   8  -7  194.58    7.65
   5  -8  -7   11.34    1.86
   5   8  -7   12.87    1.94
   4   8  -7   75.75    4.94
   4  -8  -7   65.33    4.19
   4   8  -7   71.26    4.58
   3   8  -7  335.64   10.74
   3   8  -7  337.04   10.41
   2  -8  -7   28.63    2.55
   2   8  -7   35.45    3.26
   2   8  -7   28.97    2.96
   1   8  -7    1.60    0.86
   1  -8  -7    2.37    0.84
   1   8  -7    4.46    1.55
   0   8  -7   54.62    4.36
  -1   8  -7   30.88    3.19
  -2   8  -7    1.47    0.85
  -3   8  -7    0.74    0.44
  -4   8  -7    9.30    1.08
   9   9  -7    2.14    0.94
   8   9  -7    4.45    1.15
   7  -9  -7   52.06    3.84
   7   9  -7   58.42    3.98
   6  -9  -7    3.67    1.05
   6   9  -7    3.88    1.21
   5  -9  -7   93.99    5.19
   5   9  -7  101.82    5.50
   4  -9  -7    2.66    0.85
   4   9  -7    2.03    1.05
   4   9  -7    1.41    0.78
   3   9  -7   75.30    5.00
   3   9  -7   74.09    4.64
   2   9  -7    2.61    1.04
   2  -9  -7    2.60    0.78
   2   9  -7    5.04    1.50
   1   9  -7  419.43   12.20
   1   9  -7  367.88   11.39
   0   9  -7  171.55    7.79
   0   9  -7  189.75    7.57
  -1   9  -7   10.40    1.91
  -2   9  -7    9.97    1.77
  -3   9  -7    3.67    0.86
  -4   9  -7    0.81    0.37
   8  10  -7   21.21    2.37
   7 -10  -7   31.75    3.00
   7  10  -7   31.02    2.95
   6 -10  -7   82.03    4.93
   6  10  -7   92.07    5.19
   5 -10  -7    1.57    0.54
   5  10  -7    4.05    1.35
   4  10  -7   79.18    5.31
   4  10  -7   82.98    4.98
   3  10  -7   34.71    3.52
   3  10  -7   32.16    3.07
   2  10  -7  336.66   11.15
   2  10  -7  368.18   11.13
   1  10  -7  151.95    7.21
   1  10  -7  136.75    6.69
   0  10  -7   17.41    2.54
   0  10  -7   18.15    2.33
  -1  10  -7   41.79    3.73
  -2  10  -7   77.18    4.82
  -3  10  -7   63.06    3.71
  -4  10  -7    3.92    0.69
   8  11  -7   51.10    3.70
   7 -11  -7    1.07    0.48
   7  11  -7    1.71    0.77
   6  11  -7   14.98    2.04
   6 -11  -7   13.78    2.04
   5 -11  -7    1.14    0.59
   5  11  -7    1.62    0.97
   4  11  -7    4.38    1.31
   4  11  -7    4.34    1.38
   3  11  -7  148.02    7.37
   3  11  -7  155.82    6.98
   2  11  -7   16.58    2.51
   2  11  -7   15.55    2.24
   1  11  -7    0.58    0.71
   1  11  -7    1.52    1.18
   0  11  -7    5.59    1.31
   0  11  -7    6.98    1.65
  -1  11  -7   15.37    2.36
  -2  11  -7    5.94    1.42
  -3  11  -7   16.16    1.86
  -4  11  -7    6.41    0.88
   8  12  -7   88.33    4.92
   7  12  -7    4.77    1.26
   6 -12  -7   51.83    4.04
   6  12  -7   57.90    4.19
   5 -12  -7  122.41    6.02
   5  12  -7  101.19    5.70
   4  12  -7  279.03   10.65
   4  12  -7  308.70   10.14
   3  12  -7   62.15    4.88
   3  12  -7   82.48    5.05
   2  12  -7   52.13    4.37
   2  12  -7   65.40    4.53
   1  12  -7    2.20    0.92
   1  12  -7    1.30    0.41
   0  12  -7  103.00    6.05
   0  12  -7   91.14    5.26
  -1  12  -7  130.98    6.67
  -2  12  -7   97.06    5.29
  -3  12  -7    9.96    1.44
  -4  12  -7    0.98    0.34
   8  13  -7    7.49    1.49
   7  13  -7   36.02    3.25
   6 -13  -7   61.97    4.36
   6  13  -7   72.12    4.76
   5 -13  -7   12.50    1.99
   5  13  -7   10.25    1.92
   4  13  -7   64.33    5.02
   4  13  -7   71.95    4.81
   3  13  -7   58.06    4.70
   3  13  -7   64.30    4.46
   2  13  -7   32.93    3.50
   2  13  -7   41.66    3.63
   1  13  -7   46.16    4.05
   1  13  -7   46.73    3.88
   0  13  -7   56.37    4.38
   0  13  -7   50.33    3.95
  -1  13  -7  458.49   13.05
  -1  13  -7  474.25   11.62
  -2  13  -7    7.87    1.56
  -3  13  -7   30.59    2.51
  -4  13  -7    0.12    0.16
   8  14  -7   36.92    3.21
   7  14  -7    2.15    0.89
   6  14  -7   32.68    3.22
   5 -14  -7   13.25    2.02
   5  14  -7   10.81    2.05
   4  14  -7   35.68    3.72
   4  14  -7   38.64    3.55
   3  14  -7   15.89    2.52
   3  14  -7   15.56    2.21
   2  14  -7   10.93    2.07
   2  14  -7   13.98    2.11
   1  14  -7   46.75    4.14
   1  14  -7   60.04    4.42
   0  14  -7   28.28    3.13
   0  14  -7   26.96    2.88
  -1  14  -7  298.04   10.20
  -1  14  -7  317.39    9.24
  -2  14  -7   -0.27    0.47
  -3  14  -7    0.34    0.38
  -4  14  -7   -0.18    0.14
   8  15  -7    2.06    0.64
   7  15  -7   20.14    2.49
   6  15  -7    1.03    0.57
   5  15  -7    1.37    0.94
   4  15  -7   14.39    2.22
   4  15  -7   12.36    2.16
   3  15  -7   19.15    2.83
   3  15  -7   17.24    2.36
   2  15  -7   -0.01    0.45
   2  15  -7    0.16    0.62
   1  15  -7    6.46    1.49
   1  15  -7    7.34    1.68
   0  15  -7   14.40    2.30
   0  15  -7   15.14    2.16
  -1  15  -7  150.82    7.05
  -1  15  -7  154.96    6.24
  -2  15  -7   60.49    4.03
  -3  15  -7   24.06    2.13
  -4  15  -7    5.67    0.76
   8  16  -7   13.19    1.83
   7  16  -7    0.47    0.43
   6  16  -7   17.96    2.38
   5  16  -7   20.70    2.79
   4  16  -7  146.81    7.46
   4  16  -7  152.33    7.37
   3  16  -7   36.36    3.76
   3  16  -7   31.85    3.27
   2  16  -7    4.94    1.21
   2  16  -7    4.20    1.28
   1  16  -7    0.70    0.48
   1  16  -7    1.17    0.49
   0  16  -7  128.06    6.63
   0  16  -7  124.37    6.25
  -1  16  -7   63.72    4.43
  -1  16  -7   55.26    3.66
  -2  16  -7   14.99    1.98
  -3  16  -7    7.92    1.18
  -4  16  -7   14.59    1.20
   7  17  -7    1.27    0.65
   6  17  -7    0.01    0.87
   5  17  -7    3.47    1.37
   4  17  -7    3.26    1.13
   4  17  -7    4.01    1.34
   3  17  -7   61.45    4.84
   3  17  -7   65.38    4.74
   2  17  -7    2.68    0.81
   2  17  -7    2.26    0.90
   1  17  -7    3.14    1.11
   1  17  -7    1.56    0.73
   0  17  -7   59.78    4.43
   0  17  -7   57.62    4.20
  -1  17  -7   15.70    2.20
  -1  17  -7   13.59    1.79
  -2  17  -7  230.93    7.81
  -3  17  -7    8.88    1.25
  -4  17  -7   24.17    1.49
   7  18  -7   38.79    3.38
   6  18  -7   34.13    3.46
   5  18  -7    4.30    1.42
   4  18  -7    2.72    1.04
   4  18  -7    2.90    1.05
   3  18  -7   41.54    3.84
   3  18  -7   35.81    3.52
   2  18  -7    2.61    1.08
   2  18  -7    1.21    0.61
   1  18  -7   44.44    3.88
   1  18  -7   53.95    4.22
   0  18  -7   19.42    2.50
   0  18  -7   23.57    2.65
  -1  18  -7   41.08    3.37
  -1  18  -7   34.99    2.86
  -2  18  -7    8.03    1.49
  -3  18  -7   28.89    2.14
   7  19  -7    7.35    1.35
   6  19  -7    3.22    0.90
   5  19  -7   36.03    3.70
   4  19  -7   47.60    4.12
   3  19  -7   27.26    3.00
   3  19  -7   21.22    2.70
   2  19  -7   41.99    3.73
   2  19  -7   39.44    3.70
   1  19  -7   11.46    1.96
   1  19  -7   10.33    1.88
   0  19  -7    3.54    1.00
   0  19  -7    4.17    1.20
  -1  19  -7   38.89    3.18
  -1  19  -7   38.66    2.96
  -2  19  -7   22.64    2.21
  -2  19  -7   16.56    1.52
  -3  19  -7    0.30    0.28
   7  20  -7    1.48    0.67
   6  20  -7   14.26    2.19
   5  20  -7    4.36    1.31
   4  20  -7   69.52    5.16
   3  20  -7   12.75    2.15
   3  20  -7   16.36    2.11
   2  20  -7   -0.57    0.71
   2  20  -7    0.19    0.40
   1  20  -7   19.25    2.38
   1  20  -7   19.97    2.55
   0  20  -7    1.79    0.61
   0  20  -7    1.57    0.84
  -1  20  -7   23.37    2.39
  -1  20  -7   23.80    2.30
  -2  20  -7    2.94    0.65
  -2  20  -7    3.83    0.99
  -3  20  -7    6.56    0.98
   7  21  -7    6.78    1.22
   6  21  -7   12.13    1.92
   5  21  -7   10.27    1.95
   4  21  -7    1.95    0.96
   3  21  -7   43.79    3.30
   3  21  -7   32.08    3.32
   2  21  -7    0.89    0.39
   2  21  -7    1.21    0.76
   1  21  -7   15.86    2.12
   1  21  -7   16.95    2.31
   0  21  -7   25.91    2.57
   0  21  -7   25.78    2.66
  -1  21  -7   59.17    3.68
  -1  21  -7   56.76    3.50
  -2  21  -7   11.44    1.47
  -2  21  -7    7.71    0.97
  -3  21  -7    2.18    0.53
   6  22  -7    9.31    1.68
   5  22  -7    8.56    1.86
   4  22  -7    0.55    0.44
   3  22  -7    1.50    0.69
   2  22  -7   37.93    3.00
   2  22  -7   30.32    3.16
   1  22  -7   36.33    3.00
   1  22  -7   30.07    3.05
   0  22  -7   42.41    3.14
   0  22  -7   44.27    3.48
  -1  22  -7    0.74    0.50
  -1  22  -7    1.05    0.58
  -2  22  -7    3.99    0.70
  -2  22  -7    5.71    0.99
  -3  22  -7   49.37    2.28
   6  23  -7   74.63    4.45
   5  23  -7   41.54    3.77
   4  23  -7    1.70    0.72
   3  23  -7    6.16    1.42
   2  23  -7    6.22    1.39
   2  23  -7    9.05    1.34
   1  23  -7   18.82    2.02
   1  23  -7   17.11    2.25
   0  23  -7    2.82    0.88
   0  23  -7    1.64    0.69
  -1  23  -7   -0.21    0.35
  -1  23  -7    0.24    0.32
  -2  23  -7    7.03    1.03
  -2  23  -7    5.69    0.79
   6  24  -7    6.50    1.19
   5  24  -7   16.53    2.25
   4  24  -7    2.75    1.09
   3  24  -7   13.96    2.10
   2  24  -7   26.80    2.84
   1  24  -7   90.53    4.14
   1  24  -7   74.71    4.63
   0  24  -7   14.10    1.58
   0  24  -7   13.03    1.77
  -1  24  -7   -0.53    0.38
  -1  24  -7    0.15    0.33
  -2  24  -7    5.31    0.81
   6  25  -7   51.04    2.94
   5  25  -7   21.24    2.39
   4  25  -7   29.50    3.09
   3  25  -7    8.76    1.61
   2  25  -7   16.83    2.14
   1  25  -7   37.77    2.41
   1  25  -7   32.00    2.93
   0  25  -7    1.38    0.65
   0  25  -7    1.01    0.48
  -1  25  -7    5.46    0.94
  -1  25  -7    5.45    0.86
  -2  25  -7    1.50    0.37
   5  26  -7   42.06    3.11
   4  26  -7   -0.06    0.42
   3  26  -7   -0.61    0.66
   2  26  -7    6.77    1.36
   1  26  -7   21.61    2.32
   0  26  -7   21.19    1.63
   0  26  -7   20.39    2.05
  -1  26  -7   -0.28    0.33
  -1  26  -7   -0.46    0.31
   5  27  -7   54.77    3.18
   4  27  -7  107.40    5.23
   3  27  -7    0.85    0.58
   2  27  -7   17.83    2.08
   1  27  -7    4.53    1.00
   0  27  -7    1.08    0.45
  -1  27  -7    0.02    0.18
   5  28  -7    0.39    0.27
   4  28  -7   18.60    1.95
   3  28  -7   61.11    3.74
   2  28  -7    9.46    1.50
   1  28  -7   32.75    2.56
   0  28  -7    0.48    0.31
  -1  28  -7    3.28    0.62
   4  29  -7    1.25    0.48
   3  29  -7   10.08    1.43
   2  29  -7    0.19    0.23
   1  29  -7    9.96    1.33
   0  29  -7    2.80    0.70
   3  30  -7   22.94    1.92
   2  30  -7   -0.08    0.23
   1  30  -7    5.23    0.87
   0  30  -7   33.84    2.04
   3  31  -7    4.84    0.79
   2  31  -7    5.68    0.89
   1  31  -7    8.30    1.00
   8   0  -8    0.60    0.33
   7   0  -8  126.90    5.01
   6   0  -8   99.45    4.72
   5   0  -8  311.83    9.17
   4   0  -8    1.99    0.86
   3   0  -8   53.75    3.51
   3   0  -8   63.81    4.02
   2   0  -8   75.55    4.27
   1   0  -8    0.54    0.55
   0   0  -8   17.01    2.05
  -1   0  -8    7.10    1.18
   8  -1  -8    0.08    0.31
   8   1  -8    0.08    0.26
   7  -1  -8   17.90    1.90
   7   1  -8   19.06    1.92
   6  -1  -8    1.13    0.82
   6   1  -8    1.58    0.83
   5  -1  -8    6.38    1.30
   5   1  -8    8.24    1.50
   4  -1  -8  166.25    6.71
   4   1  -8  166.72    6.71
   3  -1  -8   10.52    1.54
   3   1  -8   10.09    1.58
   3   1  -8   12.64    1.81
   2  -1  -8   72.16    4.15
   2   1  -8   68.77    4.11
   1  -1  -8   28.59    2.68
   1   1  -8   34.54    2.95
   0  -1  -8   18.27    2.05
   0   1  -8   19.28    2.19
  -1  -1  -8    5.35    0.98
  -1   1  -8    4.37    0.98
  -2   1  -8    3.49    0.71
   8  -2  -8    3.64    0.79
   8   2  -8    4.82    0.90
   7  -2  -8    3.68    0.85
   7   2  -8    5.61    1.13
   6  -2  -8  252.95    7.79
   6   2  -8  238.88    7.53
   5  -2  -8    7.01    1.37
   5   2  -8    7.43    1.40
   4  -2  -8    0.63    0.53
   4   2  -8   -0.06    0.35
   3  -2  -8  114.82    5.12
   3   2  -8  114.91    5.23
   3   2  -8  109.50    5.48
   2  -2  -8  112.71    5.14
   2   2  -8  102.43    5.07
   1  -2  -8  208.03    7.37
   1   2  -8  251.16    8.17
   0  -2  -8   99.06    4.86
   0   2  -8  128.68    5.68
  -1  -2  -8    0.96    0.42
  -1   2  -8    2.53    0.66
  -2   2  -8    8.18    1.07
   8  -3  -8   14.60    1.57
   8   3  -8   18.76    1.79
   7  -3  -8   60.58    3.46
   7   3  -8   63.94    3.50
   6  -3  -8    1.78    0.84
   6   3  -8    0.42    0.71
   5  -3  -8   68.81    4.11
   5   3  -8   80.50    4.41
   4  -3  -8    0.73    0.54
   4   3  -8   -0.57    0.64
   3   3  -8    9.16    1.56
   3   3  -8   10.30    1.57
   2  -3  -8   42.39    3.10
   2   3  -8   50.46    3.54
   1  -3  -8    0.87    0.74
   1   3  -8    2.74    1.18
   0  -3  -8    6.60    1.26
   0   3  -8    7.14    1.35
  -1   3  -8    8.17    1.36
  -2   3  -8    9.14    1.13
   8  -4  -8    4.40    0.90
   8   4  -8    4.91    0.95
   7  -4  -8    0.84    0.55
   7   4  -8    2.41    0.89
   6  -4  -8    3.68    0.93
   6   4  -8    3.47    0.91
   5  -4  -8   27.57    2.57
   5   4  -8   28.00    2.56
   4  -4  -8   26.56    2.54
   4   4  -8   15.99    1.97
   3   4  -8   12.22    1.70
   3   4  -8    9.68    1.62
   2  -4  -8    6.69    1.20
   2   4  -8    9.17    1.56
   2   4  -8   11.08    1.71
   1  -4  -8    2.87    0.89
   1   4  -8    2.08    1.00
   0  -4  -8   18.62    1.98
   0   4  -8   15.28    1.98
  -1   4  -8    4.62    0.97
  -2   4  -8   31.86    2.17
   8  -5  -8   27.39    2.11
   8   5  -8   32.63    2.35
   7  -5  -8   16.78    1.84
   7   5  -8   17.65    1.85
   6  -5  -8   11.35    1.57
   6   5  -8   11.27    1.55
   5  -5  -8    5.98    1.22
   5   5  -8    5.07    1.03
   4  -5  -8   23.52    2.36
   4   5  -8   17.37    2.01
   3   5  -8    0.47    0.56
   3   5  -8    0.12    0.33
   2  -5  -8   20.51    2.14
   2   5  -8   23.13    2.45
   2   5  -8   27.60    2.68
   1  -5  -8   43.49    3.12
   1   5  -8   49.17    3.59
   0  -5  -8    1.16    0.54
   0   5  -8    0.99    0.50
  -1   5  -8    1.07    0.62
  -2   5  -8   12.31    1.37
   8   6  -8    0.79    0.43
   7  -6  -8    0.85    0.42
   7   6  -8    1.61    0.68
   6  -6  -8    0.13    0.40
   6   6  -8    0.26    0.37
   5  -6  -8    2.70    0.84
   5   6  -8    2.76    0.70
   4   6  -8    8.58    1.46
   4   6  -8    9.52    1.58
   3   6  -8    2.27    0.88
   3   6  -8    2.48    0.90
   2   6  -8   74.59    4.36
   2   6  -8   82.24    4.69
   1  -6  -8  239.15    7.45
   1   6  -8  212.10    7.71
   0   6  -8    0.09    0.33
  -1   6  -8   63.12    3.76
  -2   6  -8    0.62    0.31
   8   7  -8    1.13    0.45
   7  -7  -8   15.16    1.78
   7   7  -8   15.41    1.78
   6  -7  -8   19.46    2.12
   6   7  -8   16.43    1.86
   5  -7  -8   49.19    3.46
   5   7  -8   52.57    3.55
   4   7  -8    4.78    1.18
   4   7  -8    3.31    0.97
   3   7  -8   28.45    2.72
   3   7  -8   24.69    2.58
   2   7  -8    8.20    1.50
   2   7  -8   10.53    1.69
   1  -7  -8    0.85    0.54
   1   7  -8    2.16    1.09
   0   7  -8    1.66    0.89
  -1   7  -8    1.75    0.65
  -2   7  -8    9.00    1.20
  -3   7  -8    0.38    0.18
   8   8  -8    5.28    0.92
   7  -8  -8   24.60    2.28
   7   8  -8   24.62    2.24
   6  -8  -8    8.05    1.37
   6   8  -8    6.03    1.16
   5  -8  -8    7.99    1.39
   5   8  -8    5.10    1.01
   4   8  -8    0.96    0.72
   4   8  -8    0.75    0.60
   3   8  -8   -0.18    0.28
   3   8  -8    0.83    0.53
   2   8  -8   48.09    3.53
   2   8  -8   41.96    3.35
   1   8  -8    6.82    1.42
   0   8  -8    0.82    0.74
  -1   8  -8   54.46    3.49
  -2   8  -8    1.30    0.52
  -3   8  -8    3.26    0.50
   8   9  -8   10.30    1.36
   7  -9  -8  104.08    4.73
   7   9  -8  103.59    4.64
   6  -9  -8    7.27    1.34
   6   9  -8    6.81    1.20
   5  -9  -8   36.92    2.98
   5   9  -8   27.67    2.56
   4   9  -8   22.62    2.51
   4   9  -8   27.78    2.66
   3   9  -8   30.36    2.90
   3   9  -8   29.54    2.87
   2   9  -8    7.07    1.41
   2   9  -8    7.26    1.42
   1   9  -8    0.39    0.35
   1   9  -8    0.46    0.58
   0   9  -8   76.65    4.41
  -1   9  -8   20.65    2.14
  -2   9  -8   46.34    2.69
  -3   9  -8    0.40    0.18
   8  10  -8    1.05    0.35
   7  10  -8    4.61    1.06
   6 -10  -8    0.34    0.46
   6  10  -8   -0.28    0.56
   5  10  -8   12.25    1.74
   4  10  -8    9.22    1.55
   4  10  -8    8.19    1.53
   3  10  -8   40.22    3.37
   3  10  -8   49.20    3.68
   2  10  -8    5.25    1.23
   2  10  -8    3.94    1.09
   1  10  -8    3.07    0.84
   1  10  -8    2.46    0.80
   0  10  -8   53.83    3.71
  -1  10  -8   40.91    2.95
  -2  10  -8  112.69    4.25
   8  11  -8    7.13    1.12
   7  11  -8   12.69    1.63
   6 -11  -8   34.37    2.89
   6  11  -8   30.37    2.60
   5  11  -8  169.27    6.59
   4  11  -8    8.49    1.51
   4  11  -8    6.83    1.38
   3  11  -8    2.87    1.06
   3  11  -8    0.79    0.38
   2  11  -8   10.41    1.66
   2  11  -8    9.27    1.64
   1  11  -8    0.76    0.46
   1  11  -8    1.26    0.45
   0  11  -8  191.32    7.09
  -1  11  -8    6.01    1.13
  -2  11  -8    0.36    0.35
   8  12  -8    3.88    0.84
   7  12  -8   15.73    1.88
   6  12  -8   21.69    2.21
   5  12  -8    3.69    1.06
   4  12  -8    0.61    0.54
   4  12  -8   -0.25    0.58
   3  12  -8    1.11    0.61
   3  12  -8    0.09    0.56
   2  12  -8   25.74    2.69
   2  12  -8   25.79    2.57
   1  12  -8   31.77    2.83
   1  12  -8   25.97    2.45
   0  12  -8   33.88    2.87
  -1  12  -8   21.72    2.11
  -2  12  -8    3.12    0.68
   7  13  -8   26.15    2.34
   6  13  -8   10.49    1.46
   5  13  -8   64.42    3.98
   4  13  -8    0.35    0.41
   3  13  -8    0.28    0.64
   3  13  -8   -0.01    0.55
   2  13  -8   37.29    3.20
   2  13  -8   51.73    3.66
   1  13  -8   20.13    2.26
   1  13  -8   18.95    2.06
   0  13  -8   31.13    2.71
  -1  13  -8   80.22    4.03
  -2  13  -8    0.58    0.34
   7  14  -8   39.47    2.87
   6  14  -8   15.03    1.82
   5  14  -8    4.35    1.15
   4  14  -8    3.85    1.04
   3  14  -8    4.04    1.08
   3  14  -8    2.84    0.89
   2  14  -8    3.61    1.06
   2  14  -8    2.91    1.04
   1  14  -8   46.34    3.43
   1  14  -8   46.98    3.24
   0  14  -8    5.47    0.98
   0  14  -8    6.14    1.29
  -1  14  -8   72.95    3.77
  -2  14  -8    3.36    0.69
   7  15  -8    1.84    0.69
   6  15  -8    2.15    0.58
   5  15  -8   12.99    1.79
   4  15  -8   20.06    2.32
   3  15  -8    9.53    1.62
   3  15  -8    8.05    1.52
   2  15  -8   20.49    2.31
   2  15  -8   24.81    2.47
   1  15  -8    0.35    0.25
   1  15  -8    0.29    0.40
   0  15  -8   19.74    2.09
   0  15  -8   19.23    1.76
  -1  15  -8   58.75    3.29
  -2  15  -8    3.42    0.66
   7  16  -8   71.31    3.84
   6  16  -8    8.59    1.39
   5  16  -8   33.80    2.89
   4  16  -8    2.25    0.95
   3  16  -8   11.63    1.72
   3  16  -8   16.12    2.12
   2  16  -8    2.51    0.79
   2  16  -8    2.14    0.85
   1  16  -8   13.36    1.77
   1  16  -8   14.28    1.76
   0  16  -8    5.25    0.91
   0  16  -8    5.67    1.11
  -1  16  -8   71.23    3.52
  -2  16  -8    5.40    0.79
   7  17  -8   40.39    2.76
   6  17  -8    2.88    0.71
   5  17  -8   10.69    1.61
   4  17  -8   10.97    1.69
   3  17  -8   63.39    3.98
   3  17  -8   70.89    4.32
   2  17  -8    6.11    1.20
   2  17  -8    3.97    0.84
   1  17  -8    5.63    1.13
   1  17  -8    4.94    1.02
   0  17  -8    1.02    0.48
   0  17  -8    1.22    0.58
  -1  17  -8    1.78    0.63
  -2  17  -8    3.87    0.66
   6  18  -8   10.91    1.56
   5  18  -8   15.03    1.87
   4  18  -8    5.28    1.20
   3  18  -8    0.16    0.43
   3  18  -8    0.19    0.27
   2  18  -8   20.72    2.18
   2  18  -8   27.22    2.52
   1  18  -8    0.83    0.43
   1  18  -8    0.96    0.51
   0  18  -8   11.06    1.41
   0  18  -8   10.32    1.24
  -1  18  -8    5.01    0.89
  -2  18  -8   21.05    1.43
   6  19  -8    3.81    0.92
   5  19  -8    5.22    0.97
   4  19  -8    3.06    1.06
   3  19  -8    6.79    1.31
   3  19  -8    6.12    1.07
   2  19  -8   29.20    2.44
   2  19  -8   41.03    3.05
   1  19  -8    7.85    1.20
   1  19  -8    9.28    1.34
   0  19  -8    4.23    0.76
   0  19  -8    5.06    0.91
  -1  19  -8    1.26    0.44
   6  20  -8    7.74    1.17
   5  20  -8    9.11    1.35
   4  20  -8   40.99    3.16
   3  20  -8   48.33    2.89
   3  20  -8   43.20    3.20
   2  20  -8    0.62    0.38
   2  20  -8    1.05    0.47
   1  20  -8    0.69    0.42
   1  20  -8    0.42    0.32
   0  20  -8    1.18    0.40
   0  20  -8    0.91    0.39
  -1  20  -8   33.50    1.99
   6  21  -8   12.67    1.48
   5  21  -8    8.93    1.35
   4  21  -8    8.86    1.46
   3  21  -8    3.11    0.93
   2  21  -8    1.58    0.64
   2  21  -8    1.58    0.49
   1  21  -8   25.12    1.96
   1  21  -8   23.79    2.06
   0  21  -8    0.62    0.32
   0  21  -8    1.51    0.44
  -1  21  -8    7.67    0.88
   5  22  -8    6.86    1.11
   4  22  -8    0.45    0.46
   3  22  -8    0.97    0.45
   2  22  -8    0.10    0.38
   2  22  -8    0.79    0.34
   1  22  -8   12.82    1.29
   1  22  -8   11.24    1.37
   0  22  -8    4.07    0.68
   0  22  -8    3.86    0.66
   5  23  -8    0.07    0.23
   4  23  -8    6.14    1.10
   3  23  -8   14.69    1.73
   2  23  -8   10.64    1.04
   2  23  -8    9.37    1.31
   1  23  -8   11.66    1.12
   1  23  -8   11.51    1.32
   0  23  -8    6.88    0.80
   0  23  -8    6.84    0.84
   5  24  -8   18.68    1.67
   4  24  -8    0.85    0.47
   3  24  -8   32.62    2.43
   2  24  -8    1.69    0.58
   1  24  -8    8.82    1.09
   4  25  -8    9.95    1.23
   3  25  -8   11.17    1.35
   2  25  -8   15.26    1.53
   1  25  -8    3.32    0.66
   4  26  -8    0.49    0.32
   3  26  -8   13.38    1.38
   2  26  -8   20.56    1.65
   7   0  -9    0.39    0.28
   6   0  -9    0.39    0.40
   5   0  -9    0.09    0.36
   1   0  -9    0.35    0.37
   0   0  -9   -0.40    0.24
   7  -1  -9    8.19    0.99
   7   1  -9    7.21    0.94
   6  -1  -9  141.40    4.77
   6   1  -9  136.71    4.67
   5  -1  -9    4.27    0.86
   5   1  -9    4.50    0.88
   4   1  -9   43.66    2.72
   2   1  -9   58.28    3.23
   1  -1  -9   22.16    1.85
   1   1  -9   21.41    1.87
   0  -1  -9    6.83    0.88
   0   1  -9    8.53    1.01
   7  -2  -9    1.55    0.43
   7   2  -9    2.18    0.54
   6  -2  -9    2.06    0.65
   6   2  -9    1.77    0.62
   5  -2  -9    2.47    0.70
   5   2  -9    2.50    0.68
   4   2  -9    9.26    1.28
   2   2  -9    0.12    0.31
   1   2  -9    0.29    0.45
   0   2  -9    0.84    0.41
   7  -3  -9    3.58    0.68
   7   3  -9    2.70    0.57
   6  -3  -9    6.01    0.96
   6   3  -9    5.75    0.98
   5   3  -9  147.57    5.14
   4   3  -9   96.17    4.17
   2   3  -9    2.75    0.72
   1   3  -9   64.39    3.31
   0   3  -9   27.76    1.92
   7   4  -9   19.41    1.52
   6  -4  -9   44.14    2.59
   6   4  -9   41.05    2.45
   5   4  -9  133.89    4.87
   4   4  -9  112.39    4.52
   2   4  -9   -0.21    0.25
   1   4  -9    2.43    0.74
   0   4  -9    8.20    1.05
   7   5  -9    7.61    0.97
   6  -5  -9   79.94    3.52
   6   5  -9   78.09    3.38
   5   5  -9    1.26    0.62
   4   5  -9   38.18    2.60
   2   5  -9   39.20    2.63
   1   5  -9   26.94    2.14
   0   5  -9   10.74    1.20
  -1   5  -9   -0.08    0.15
   7   6  -9    3.02    0.67
   6   6  -9  100.97    3.87
   5   6  -9   -0.01    0.28
   4   6  -9    3.12    0.67
   3   6  -9   12.93    1.42
   2   6  -9    1.11    0.49
   1   6  -9   26.85    2.15
   0   6  -9    9.70    1.16
  -1   6  -9    0.18    0.17
   7   7  -9   53.11    2.53
   6   7  -9    7.28    1.08
   5   7  -9    0.49    0.41
   4   7  -9    8.76    1.21
   3   7  -9    0.05    0.30
   2   7  -9    8.54    1.22
   1   7  -9   42.63    2.69
   0   7  -9    0.85    0.37
  -1   7  -9    7.59    0.80
   7   8  -9   12.61    1.22
   6   8  -9   25.35    1.88
   5   8  -9   13.37    1.45
   4   8  -9   19.54    1.80
   3   8  -9    1.77    0.42
   2   8  -9    1.51    0.57
   1   8  -9   18.69    1.75
   0   8  -9   16.64    1.51
  -1   8  -9    1.00    0.32
   6   9  -9    5.77    0.90
   5   9  -9    5.56    0.95
   4   9  -9   11.94    1.38
   3   9  -9    3.19    0.66
   2   9  -9    4.05    0.81
   1   9  -9    0.86    0.39
   0   9  -9    0.46    0.31
  -1   9  -9    0.71    0.25
   6  10  -9   10.58    1.20
   5  10  -9   16.98    1.61
   4  10  -9    6.46    1.01
   3  10  -9    0.66    0.22
   2  10  -9    2.68    0.69
   1  10  -9    4.29    0.82
   0  10  -9   -0.27    0.32
   6  11  -9    3.20    0.66
   5  11  -9    0.64    0.32
   4  11  -9    3.04    0.67
   3  11  -9   20.06    1.78
   2  11  -9    0.05    0.32
   1  11  -9    5.98    0.96
   0  11  -9    1.74    0.48
   6  12  -9   21.14    1.67
   5  12  -9    3.71    0.74
   4  12  -9   26.32    2.06
   3  12  -9    1.31    0.35
   2  12  -9    1.23    0.44
   2  12  -9    1.04    0.43
   1  12  -9   -0.19    0.25
   0  12  -9    7.29    0.92
   6  13  -9    0.28    0.29
   5  13  -9    5.81    0.90
   4  13  -9    0.74    0.23
   3  13  -9   35.03    2.33
   2  13  -9    9.27    1.20
   2  13  -9    9.70    1.10
   1  13  -9   18.17    1.59
   0  13  -9   11.98    1.15
   6  14  -9   84.04    3.29
   5  14  -9    6.98    0.97
   4  14  -9   48.87    2.76
   3  14  -9    0.23    0.29
   2  14  -9   -0.64    0.29
   2  14  -9   -0.07    0.30
   1  14  -9    0.14    0.18
   0  14  -9   23.77    1.57
   5  15  -9   35.10    2.21
   4  15  -9   39.66    2.42
   3  15  -9   67.72    3.16
   2  15  -9   10.73    1.23
   2  15  -9   12.64    1.19
   1  15  -9    0.80    0.32
   0  15  -9   22.40    1.45
   5  16  -9   17.76    1.53
   4  16  -9   18.48    1.59
   3  16  -9    5.32    0.87
   2  16  -9    5.09    0.78
   2  16  -9    5.70    0.79
   1  16  -9    3.20    0.58
   5  17  -9    3.19    0.61
   4  17  -9    0.60    0.20
   3  17  -9  183.27    5.17
   2  17  -9    8.17    0.94
   1  17  -9   20.86    1.42
   4  18  -9    2.89    0.56
   3  18  -9   39.44    2.20
   4  19  -9    8.40    0.97
   3  19  -9   -0.32    0.29


TITL 19090503 in P2(1)/c
REM P2(1)/c (#14 in standard setting)
CELL 1.54184   8.689405  35.867160   8.100218  90.0000 107.3514  90.0000
ZERR   45.00   0.000167   0.000524   0.000144   0.0000   0.0020   0.0000
LATT  1
SYMM -x, y+1/2,-z+1/2
SFAC C H N O
UNIT 45.00 45.00 45.00 45.00
TREF
HKLF 4
END
_computing_structure_solution     'SHELXT 2014/5 (Sheldrick, 2014)'
_computing_structure_solution     'SHELXT 2014/4 (Sheldrick, 2014)'
;
_shelx_hkl_checksum               26203
_shelx_SHELXL_version_number      '2014/7'
_olex2_submission_special_instructions 'No special instructions were received'
_oxdiff_exptl_absorpt_empirical_details
;
Empirical correction (ABSPACK) includes:
- Absorption correction using spherical harmonics
- Frame scaling
;
_oxdiff_exptl_absorpt_empirical_full_max 2.211
_oxdiff_exptl_absorpt_empirical_full_min 0.666
